# Supplementary material for: Comprehensive Analysis of Whole-Transcriptome Profiles in Response to Acute Hypersaline Challenge in Chinese Razor Clam Sinonovacula constricta
Source: Biology (Basel). 2023 Jan 10;12(1):106. doi: 10.3390/biology12010106 (PMC9856061; doi:10.3390/biology12010106)
Supplement: Supplementary file 1 [file biology-12-00106-s001.zip]

Archive with 2 entries (2 files):
- Supplementary information-Figure.pdf
- Supplementary information-Table.xlsx
