# Supplementary material for: Comprehensive Analysis of Whole-Transcriptome Profiles in Response to Acute Hypersaline Challenge in Chinese Razor Clam Sinonovacula constricta
Source: Biology (Basel). 2023 Jan 10;12(1):106. doi: 10.3390/biology12010106 (PMC9856061; doi:10.3390/biology12010106)
Supplement: Supplementary file 1 [file biology-12-00106-s001.zip › Supplementary information-Table.xlsx]

## Sheet: Table S1
KEGG pathway analyses of DEGs under salinity stress
A vs B	#KEGG_n	88	KEGG_N	6176
#Pathway	ko_ID	DEgene	gene	DEgene_all	gene_all
Endocytosis	ko04144	11	235	88	6176	Sinonovacula_constricta_newGene_21650;Sinonovacula_constricta_newGene_21945;Sinonovacula_constricta_newGene_47271;Sinonovacula_constricta_newGene_52397;Sinonovacula_constricta_newGene_53344;Sinonovacula_constricta_newGene_67290;Sinonovacula_constricta_newGene_69651;Sinonovacula_constricta_newGene_7380;Sinonovacula_constricta_newGene_76327;Sinonovacula_constricta_newGene_9010;ctg8830.1.gene	K11826+K12483+K03283+K23612+K03283+K03283+K03283+K18439+K03283+K05094+K03283
Salmonella infection	ko05132	6	68	88	6176	Sinonovacula_constricta_newGene_12936;Sinonovacula_constricta_newGene_18604;Sinonovacula_constricta_newGene_30909;Sinonovacula_constricta_newGene_69590;Sinonovacula_constricta_newGene_87125;Sinonovacula_constricta_newGene_87819	K05750+K12800+K12800+K12800+K04403+K12800
Protein processing in endoplasmic reticulum	ko04141	6	176	88	6176	Sinonovacula_constricta_newGene_47271;Sinonovacula_constricta_newGene_53344;Sinonovacula_constricta_newGene_67290;Sinonovacula_constricta_newGene_69651;Sinonovacula_constricta_newGene_76327;ctg8830.1.gene	K03283+K03283+K03283+K03283+K03283+K03283
Tyrosine metabolism	ko00350	6	84	88	6176	Sinonovacula_constricta_newGene_16506;Sinonovacula_constricta_newGene_33899;Sinonovacula_constricta_newGene_46457;Sinonovacula_constricta_newGene_48491;Sinonovacula_constricta_newGene_85856;ctg6014.1.gene	K00503+K00503+K01557+K00505+K01555+K00503
Spliceosome	ko03040	6	164	88	6176	Sinonovacula_constricta_newGene_47271;Sinonovacula_constricta_newGene_53344;Sinonovacula_constricta_newGene_67290;Sinonovacula_constricta_newGene_69651;Sinonovacula_constricta_newGene_76327;ctg8830.1.gene	K03283+K03283+K03283+K03283+K03283+K03283
Ubiquitin mediated proteolysis	ko04120	6	262	88	6176	Sinonovacula_constricta_newGene_12596;Sinonovacula_constricta_newGene_39834;Sinonovacula_constricta_newGene_51337;Sinonovacula_constricta_newGene_55585;Sinonovacula_constricta_newGene_57640;Sinonovacula_constricta_newGene_84632	K10586+K02207+K10615+K03357+K10291+K10609
C-type lectin receptor signaling pathway	ko04625	6	90	88	6176	Sinonovacula_constricta_newGene_18604;Sinonovacula_constricta_newGene_30909;Sinonovacula_constricta_newGene_69590;Sinonovacula_constricta_newGene_8111;Sinonovacula_constricta_newGene_87819;ctg6102.1.gene	K12800+K12800+K12800+K02183+K12800+K02183
NOD-like receptor signaling pathway	ko04621	5	64	88	6176	Sinonovacula_constricta_newGene_18604;Sinonovacula_constricta_newGene_30909;Sinonovacula_constricta_newGene_69590;Sinonovacula_constricta_newGene_87125;Sinonovacula_constricta_newGene_87819	K12800+K12800+K12800+K04403+K12800
Necroptosis	ko04217	4	47	88	6176	Sinonovacula_constricta_newGene_18604;Sinonovacula_constricta_newGene_30909;Sinonovacula_constricta_newGene_69590;Sinonovacula_constricta_newGene_87819	K12800+K12800+K12800+K12800
Nucleotide excision repair	ko03420	4	134	88	6176	Sinonovacula_constricta_newGene_38293;Sinonovacula_constricta_newGene_634;Sinonovacula_constricta_newGene_78162;Sinonovacula_constricta_newGene_84632	K02324+K10754+K10838+K10609
Lysosome	ko04142	3	221	88	6176	Sinonovacula_constricta_newGene_17346;Sinonovacula_constricta_newGene_33342;Sinonovacula_constricta_newGene_58888	K01189+K01197+K12373
MAPK signaling pathway	ko04010	3	42	88	6176	Sinonovacula_constricta_newGene_5326;Sinonovacula_constricta_newGene_87125;Sinonovacula_constricta_newGene_9010	K05121+K04403+K05094
Purine metabolism	ko00230	3	199	88	6176	Sinonovacula_constricta_newGene_56771;Sinonovacula_constricta_newGene_59198;Sinonovacula_constricta_newGene_88992	K00106+K01952+K01769
Mitophagy - animal	ko04137	3	65	88	6176	Sinonovacula_constricta_newGene_30865;Sinonovacula_constricta_newGene_64647;Sinonovacula_constricta_newGene_7338	K20168+K05688+K09105
Carbon metabolism	ko01200	3	162	88	6176	Sinonovacula_constricta_newGene_5569;Sinonovacula_constricta_newGene_85252;Sinonovacula_constricta_newGene_86718	K01676+K08074+K00600
Base excision repair	ko03410	3	54	88	6176	Sinonovacula_constricta_newGene_2651;Sinonovacula_constricta_newGene_38293;Sinonovacula_constricta_newGene_47460	K10776+K02324+K03512
Sphingolipid metabolism	ko00600	3	58	88	6176	Sinonovacula_constricta_newGene_17346;Sinonovacula_constricta_newGene_58195;Sinonovacula_constricta_newGene_89055	K01189+K04718+K12354
N-Glycan biosynthesis	ko00510	3	76	88	6176	Sinonovacula_constricta_newGene_1148;Sinonovacula_constricta_newGene_73803;Sinonovacula_constricta_newGene_76778	K03848+K03843+K01001
Cellular senescence	ko04218	2	54	88	6176	Sinonovacula_constricta_newGene_8111;ctg6102.1.gene	K02183+K02183
Glycosphingolipid biosynthesis - globo and isoglobo series	ko00603	2	39	88	6176	Sinonovacula_constricta_newGene_17346;Sinonovacula_constricta_newGene_58888	K01189+K12373
Notch signaling pathway	ko04330	2	158	88	6176	Sinonovacula_constricta_newGene_56556;Sinonovacula_constricta_newGene_79342	K06065+K06065
DNA replication	ko03030	2	51	88	6176	Sinonovacula_constricta_newGene_38293;Sinonovacula_constricta_newGene_634	K02324+K10754
Oocyte meiosis	ko04114	2	50	88	6176	Sinonovacula_constricta_newGene_8111;ctg6102.1.gene	K02183+K02183
Histidine metabolism	ko00340	2	44	88	6176	Sinonovacula_constricta_newGene_15143;ctg4362.1.gene	K01590+K01590
Phototransduction	ko04744	2	41	88	6176	Sinonovacula_constricta_newGene_8111;ctg6102.1.gene	K02183+K02183
Fatty acid metabolism	ko01212	2	101	88	6176	Sinonovacula_constricta_newGene_80916;Sinonovacula_constricta_newGene_84528	K00665+K00665
Various types of N-glycan biosynthesis	ko00513	2	96	88	6176	Sinonovacula_constricta_newGene_58888;Sinonovacula_constricta_newGene_73803	K12373+K03843
TGF-beta signaling pathway	ko04350	2	93	88	6176	Sinonovacula_constricta_newGene_2985;Sinonovacula_constricta_newGene_71782	K13596+K17693
Glyoxylate and dicarboxylate metabolism	ko00630	2	57	88	6176	Sinonovacula_constricta_newGene_13071;Sinonovacula_constricta_newGene_86718	K00049+K00600
Vascular smooth muscle contraction	ko04270	2	55	88	6176	Sinonovacula_constricta_newGene_8111;ctg6102.1.gene	K02183+K02183
Insulin signaling pathway	ko04910	2	68	88	6176	Sinonovacula_constricta_newGene_8111;ctg6102.1.gene	K02183+K02183
Calcium signaling pathway	ko04020	2	62	88	6176	Sinonovacula_constricta_newGene_8111;ctg6102.1.gene	K02183+K02183
GnRH signaling pathway	ko04912	2	45	88	6176	Sinonovacula_constricta_newGene_8111;ctg6102.1.gene	K02183+K02183
Glycine, serine and threonine metabolism	ko00260	2	87	88	6176	Sinonovacula_constricta_newGene_13071;Sinonovacula_constricta_newGene_86718	K00049+K00600
Glycosaminoglycan degradation	ko00531	2	45	88	6176	Sinonovacula_constricta_newGene_33342;Sinonovacula_constricta_newGene_58888	K01197+K12373
Citrate cycle (TCA cycle)	ko00020	2	48	88	6176	Sinonovacula_constricta_newGene_54099;Sinonovacula_constricta_newGene_5569	K01648+K01676
mTOR signaling pathway	ko04150	2	135	88	6176	Sinonovacula_constricta_newGene_35884;Sinonovacula_constricta_newGene_58233	K16184+K04370
Fatty acid biosynthesis	ko00061	2	41	88	6176	Sinonovacula_constricta_newGene_80916;Sinonovacula_constricta_newGene_84528	K00665+K00665
Regulation of actin cytoskeleton	ko04810	2	38	88	6176	Sinonovacula_constricta_newGene_12936;Sinonovacula_constricta_newGene_9010	K05750+K05094
Homologous recombination	ko03440	2	57	88	6176	Sinonovacula_constricta_newGene_85290;Sinonovacula_constricta_newGene_85294	K08775+K08775
Melanogenesis	ko04916	2	40	88	6176	Sinonovacula_constricta_newGene_8111;ctg6102.1.gene	K02183+K02183
Apelin signaling pathway	ko04371	2	51	88	6176	Sinonovacula_constricta_newGene_8111;ctg6102.1.gene	K02183+K02183
Adrenergic signaling in cardiomyocytes	ko04261	2	42	88	6176	Sinonovacula_constricta_newGene_8111;ctg6102.1.gene	K02183+K02183
Phosphatidylinositol signaling system	ko04070	2	162	88	6176	Sinonovacula_constricta_newGene_8111;ctg6102.1.gene	K02183+K02183
Peroxisome	ko04146	2	147	88	6176	Sinonovacula_constricta_newGene_56771;Sinonovacula_constricta_newGene_8562	K00106+K13356
Fanconi anemia pathway	ko03460	2	87	88	6176	Sinonovacula_constricta_newGene_85290;Sinonovacula_constricta_newGene_85294	K08775+K08775
Biosynthesis of amino acids	ko01230	2	90	88	6176	Sinonovacula_constricta_newGene_23734;Sinonovacula_constricta_newGene_86718	K01476+K00600
Pyruvate metabolism	ko00620	2	62	88	6176	Sinonovacula_constricta_newGene_13071;Sinonovacula_constricta_newGene_5569	K00049+K01676
One carbon pool by folate	ko00670	1	19	88	6176	Sinonovacula_constricta_newGene_86718	K00600
Taurine and hypotaurine metabolism	ko00430	1	12	88	6176	Sinonovacula_constricta_newGene_33685	K01594
Other types of O-glycan biosynthesis	ko00514	1	67	88	6176	Sinonovacula_constricta_newGene_34048	K00710
HIF-1 signaling pathway	ko04066	1	3	88	6176	Sinonovacula_constricta_newGene_5326	K05121
Hippo signaling pathway - multiple species	ko04392	1	15	88	6176	Sinonovacula_constricta_newGene_29299	K09851
Mismatch repair	ko03430	1	33	88	6176	Sinonovacula_constricta_newGene_634	K10754
Glycolysis / Gluconeogenesis	ko00010	1	60	88	6176	Sinonovacula_constricta_newGene_85252	K08074
Rheumatoid arthritis	ko05323	1	1	88	6176	Sinonovacula_constricta_newGene_5326	K05121
Apoptosis - multiple species	ko04215	1	8	88	6176	Sinonovacula_constricta_newGene_12596	K10586
Drug metabolism - cytochrome P450	ko00982	1	41	88	6176	Sinonovacula_constricta_newGene_14024	K00485
Wnt signaling pathway	ko04310	1	167	88	6176	Sinonovacula_constricta_newGene_41748	K17388
Ribosome biogenesis in eukaryotes	ko03008	1	106	88	6176	Sinonovacula_constricta_newGene_82196	K06943
Ras signaling pathway	ko04014	1	15	88	6176	Sinonovacula_constricta_newGene_5326	K05121
Other glycan degradation	ko00511	1	32	88	6176	Sinonovacula_constricta_newGene_58888	K12373
Glycerolipid metabolism	ko00561	1	61	88	6176	Sinonovacula_constricta_newGene_17346	K01189
Herpes simplex virus 1 infection	ko05168	1	106	88	6176	Sinonovacula_constricta_newGene_87125	K04403
RNA transport	ko03013	1	207	88	6176	Sinonovacula_constricta_newGene_33781	K03260
Proteasome	ko03050	1	44	88	6176	Sinonovacula_constricta_newGene_13145	K02731
Hippo signaling pathway - fly	ko04391	1	24	88	6176	Sinonovacula_constricta_newGene_29299	K09851
Arginine and proline metabolism	ko00330	1	82	88	6176	Sinonovacula_constricta_newGene_23734	K01476
Non-homologous end-joining	ko03450	1	25	88	6176	Sinonovacula_constricta_newGene_47460	K03512
Phagosome	ko04145	1	178	88	6176	Sinonovacula_constricta_newGene_59816	K07374
Drug metabolism - other enzymes	ko00983	1	79	88	6176	Sinonovacula_constricta_newGene_56771	K00106
ECM-receptor interaction	ko04512	1	157	88	6176	Sinonovacula_constricta_newGene_60873	K06238
Autophagy - animal	ko04140	1	142	88	6176	Sinonovacula_constricta_newGene_35884	K16184
Ether lipid metabolism	ko00565	1	40	88	6176	Sinonovacula_constricta_newGene_68908	K18575
PI3K-Akt signaling pathway	ko04151	1	13	88	6176	Sinonovacula_constricta_newGene_5326	K05121
Glutathione metabolism	ko00480	1	93	88	6176	Sinonovacula_constricta_newGene_22954	K11140
Arginine biosynthesis	ko00220	1	29	88	6176	Sinonovacula_constricta_newGene_23734	K01476
Galactose metabolism	ko00052	1	50	88	6176	Sinonovacula_constricta_newGene_17346	K01189
Amino sugar and nucleotide sugar metabolism	ko00520	1	104	88	6176	Sinonovacula_constricta_newGene_58888	K12373
Glycosphingolipid biosynthesis - ganglio series	ko00604	1	16	88	6176	Sinonovacula_constricta_newGene_58888	K12373
Caffeine metabolism	ko00232	1	18	88	6176	Sinonovacula_constricta_newGene_56771	K00106
RNA polymerase	ko03020	1	37	88	6176	Sinonovacula_constricta_newGene_87369	K03006
Toll-like receptor signaling pathway	ko04620	1	19	88	6176	Sinonovacula_constricta_newGene_87125	K04403
Glycosaminoglycan biosynthesis - heparan sulfate / heparin	ko00534	1	30	88	6176	Sinonovacula_constricta_newGene_16178	K02366
Cell adhesion molecules	ko04514	1	53	88	6176	Sinonovacula_constricta_newGene_77446	K06467
Mucin type O-glycan biosynthesis	ko00512	1	43	88	6176	Sinonovacula_constricta_newGene_34048	K00710
Nicotinate and nicotinamide metabolism	ko00760	1	43	88	6176	Sinonovacula_constricta_newGene_87042	K11416
Rap1 signaling pathway	ko04015	1	14	88	6176	Sinonovacula_constricta_newGene_5326	K05121
Toll and Imd signaling pathway	ko04624	1	22	88	6176	Sinonovacula_constricta_newGene_71175	K18809
Neuroactive ligand-receptor interaction	ko04080	1	354	88	6176	Sinonovacula_constricta_newGene_24107	K04579
A vs C	#KEGG_n	113	KEGG_N	6176
#Pathway	ko_ID	DEgene	gene	DEgene_all	gene_all
Notch signaling pathway	ko04330	8	158	113	6176	Sinonovacula_constricta_newGene_29110;Sinonovacula_constricta_newGene_4618;Sinonovacula_constricta_newGene_51279;Sinonovacula_constricta_newGene_58616;Sinonovacula_constricta_newGene_68060;Sinonovacula_constricta_newGene_76531;Sinonovacula_constricta_newGene_76964;Sinonovacula_constricta_newGene_81055	K06065+K06065+K06065+K06065+K06065+K02599+K06065+K06067
Endocytosis	ko04144	8	235	113	6176	Sinonovacula_constricta_newGene_21650;Sinonovacula_constricta_newGene_47271;Sinonovacula_constricta_newGene_53344;Sinonovacula_constricta_newGene_67290;Sinonovacula_constricta_newGene_69651;Sinonovacula_constricta_newGene_76327;Sinonovacula_constricta_newGene_9010;ctg8830.1.gene	K11826+K03283+K03283+K03283+K03283+K03283+K05094+K03283
Protein processing in endoplasmic reticulum	ko04141	7	176	113	6176	Sinonovacula_constricta_newGene_47271;Sinonovacula_constricta_newGene_53344;Sinonovacula_constricta_newGene_67290;Sinonovacula_constricta_newGene_69651;Sinonovacula_constricta_newGene_7269;Sinonovacula_constricta_newGene_76327;ctg8830.1.gene	K03283+K03283+K03283+K03283+K16196+K03283+K03283
C-type lectin receptor signaling pathway	ko04625	7	90	113	6176	Sinonovacula_constricta_newGene_16585;Sinonovacula_constricta_newGene_38986;Sinonovacula_constricta_newGene_738;Sinonovacula_constricta_newGene_76419;Sinonovacula_constricta_newGene_76918;Sinonovacula_constricta_newGene_82465;Sinonovacula_constricta_newGene_87819	K12800+K10059+K12800+K02183+K12800+K12800+K12800
Salmonella infection	ko05132	7	68	113	6176	Sinonovacula_constricta_newGene_16585;Sinonovacula_constricta_newGene_738;Sinonovacula_constricta_newGene_76918;Sinonovacula_constricta_newGene_82465;Sinonovacula_constricta_newGene_84158;Sinonovacula_constricta_newGene_87125;Sinonovacula_constricta_newGene_87819	K12800+K12800+K12800+K12800+K07863+K04403+K12800
Ubiquitin mediated proteolysis	ko04120	7	262	113	6176	Sinonovacula_constricta_newGene_16713;Sinonovacula_constricta_newGene_28624;Sinonovacula_constricta_newGene_33387;Sinonovacula_constricta_newGene_51337;Sinonovacula_constricta_newGene_57640;Sinonovacula_constricta_newGene_5837;Sinonovacula_constricta_newGene_84632	K10609+K10609+K08285+K10615+K10291+K16061+K10609
Spliceosome	ko03040	6	164	113	6176	Sinonovacula_constricta_newGene_47271;Sinonovacula_constricta_newGene_53344;Sinonovacula_constricta_newGene_67290;Sinonovacula_constricta_newGene_69651;Sinonovacula_constricta_newGene_76327;ctg8830.1.gene	K03283+K03283+K03283+K03283+K03283+K03283
NOD-like receptor signaling pathway	ko04621	6	64	113	6176	Sinonovacula_constricta_newGene_16585;Sinonovacula_constricta_newGene_738;Sinonovacula_constricta_newGene_76918;Sinonovacula_constricta_newGene_82465;Sinonovacula_constricta_newGene_87125;Sinonovacula_constricta_newGene_87819	K12800+K12800+K12800+K12800+K04403+K12800
Nucleotide excision repair	ko03420	5	134	113	6176	Sinonovacula_constricta_newGene_16713;Sinonovacula_constricta_newGene_28624;Sinonovacula_constricta_newGene_43347;Sinonovacula_constricta_newGene_634;Sinonovacula_constricta_newGene_84632	K10609+K10609+K10848+K10754+K10609
TGF-beta signaling pathway	ko04350	5	93	113	6176	Sinonovacula_constricta_newGene_26916;Sinonovacula_constricta_newGene_2985;Sinonovacula_constricta_newGene_38878;Sinonovacula_constricta_newGene_55895;Sinonovacula_constricta_newGene_71782	K23377+K13596+K06825+K04682+K17693
Necroptosis	ko04217	5	47	113	6176	Sinonovacula_constricta_newGene_16585;Sinonovacula_constricta_newGene_738;Sinonovacula_constricta_newGene_76918;Sinonovacula_constricta_newGene_82465;Sinonovacula_constricta_newGene_87819	K12800+K12800+K12800+K12800+K12800
Arachidonic acid metabolism	ko00590	4	90	113	6176	Sinonovacula_constricta_newGene_15463;Sinonovacula_constricta_newGene_23686;Sinonovacula_constricta_newGene_66761;Sinonovacula_constricta_newGene_87467	K00432+K00432+K07422+K00461
Lysine degradation	ko00310	4	147	113	6176	Sinonovacula_constricta_newGene_32649;Sinonovacula_constricta_newGene_46790;Sinonovacula_constricta_newGene_65322;Sinonovacula_constricta_newGene_71636	K00306+K11423+K09188+K11433
Lysosome	ko04142	4	221	113	6176	Sinonovacula_constricta_newGene_33342;Sinonovacula_constricta_newGene_55464;Sinonovacula_constricta_newGene_68132;Sinonovacula_constricta_newGene_89364	K01197+K01197+K12383+K12383
Neuroactive ligand-receptor interaction	ko04080	4	354	113	6176	Sinonovacula_constricta_newGene_35914;Sinonovacula_constricta_newGene_51705;Sinonovacula_constricta_newGene_56551;Sinonovacula_constricta_newGene_77124	K04194+K04609+K04284+K04145
ECM-receptor interaction	ko04512	4	157	113	6176	Sinonovacula_constricta_newGene_15214;Sinonovacula_constricta_newGene_3768;Sinonovacula_constricta_newGene_60873;Sinonovacula_constricta_newGene_6251	K06238+K23379+K06238+K05719
Peroxisome	ko04146	4	147	113	6176	Sinonovacula_constricta_newGene_12823;Sinonovacula_constricta_newGene_32649;Sinonovacula_constricta_newGene_81183;ctg9146.1.gene	K13356+K00306+K00477+K13356
Tyrosine metabolism	ko00350	4	84	113	6176	Sinonovacula_constricta_newGene_16506;Sinonovacula_constricta_newGene_78201;Sinonovacula_constricta_newGene_85856;ctg6843.1.gene	K00503+K00815+K01555+K00503
Autophagy - animal	ko04140	4	142	113	6176	Sinonovacula_constricta_newGene_16942;Sinonovacula_constricta_newGene_35873;Sinonovacula_constricta_newGene_35884;Sinonovacula_constricta_newGene_7269	K23610+K16184+K16184+K16196
Glycine, serine and threonine metabolism	ko00260	3	87	113	6176	Sinonovacula_constricta_newGene_19779;Sinonovacula_constricta_newGene_32649;Sinonovacula_constricta_newGene_57997	K00600+K00306+K12235
Glutathione metabolism	ko00480	3	93	113	6176	Sinonovacula_constricta_newGene_15463;Sinonovacula_constricta_newGene_23686;Sinonovacula_constricta_newGene_59258	K00432+K00432+K00036
Glycosaminoglycan biosynthesis - keratan sulfate	ko00533	3	22	113	6176	Sinonovacula_constricta_newGene_10618;Sinonovacula_constricta_newGene_21368;Sinonovacula_constricta_newGene_41382	K01022+K00717+K07967
Alanine, aspartate and glutamate metabolism	ko00250	3	52	113	6176	Sinonovacula_constricta_newGene_11798;Sinonovacula_constricta_newGene_36278;Sinonovacula_constricta_newGene_88125	K01580+K01915+K13566
Cysteine and methionine metabolism	ko00270	3	71	113	6176	Sinonovacula_constricta_newGene_40490;Sinonovacula_constricta_newGene_73914;Sinonovacula_constricta_newGene_78201	K00772+K05396+K00815
Biosynthesis of amino acids	ko01230	3	90	113	6176	Sinonovacula_constricta_newGene_19779;Sinonovacula_constricta_newGene_23734;Sinonovacula_constricta_newGene_36278	K00600+K01476+K01915
MAPK signaling pathway	ko04010	3	42	113	6176	Sinonovacula_constricta_newGene_5326;Sinonovacula_constricta_newGene_87125;Sinonovacula_constricta_newGene_9010	K05121+K04403+K05094
FoxO signaling pathway	ko04068	3	90	113	6176	Sinonovacula_constricta_newGene_29713;Sinonovacula_constricta_newGene_61473;Sinonovacula_constricta_newGene_61475	K02206+K04402+K04402
Carbon metabolism	ko01200	2	162	113	6176	Sinonovacula_constricta_newGene_19779;Sinonovacula_constricta_newGene_59258	K00600+K00036
Various types of N-glycan biosynthesis	ko00513	2	96	113	6176	Sinonovacula_constricta_newGene_21368;Sinonovacula_constricta_newGene_41382	K00717+K07967
Arginine biosynthesis	ko00220	2	29	113	6176	Sinonovacula_constricta_newGene_23734;Sinonovacula_constricta_newGene_36278	K01476+K01915
Taurine and hypotaurine metabolism	ko00430	2	12	113	6176	Sinonovacula_constricta_newGene_11798;Sinonovacula_constricta_newGene_33685	K01580+K01594
Glyoxylate and dicarboxylate metabolism	ko00630	2	57	113	6176	Sinonovacula_constricta_newGene_19779;Sinonovacula_constricta_newGene_36278	K00600+K01915
Glycosaminoglycan degradation	ko00531	2	45	113	6176	Sinonovacula_constricta_newGene_33342;Sinonovacula_constricta_newGene_55464	K01197+K01197
Ribosome	ko03010	2	119	113	6176	Sinonovacula_constricta_newGene_19098;Sinonovacula_constricta_newGene_79488	K02973+K02959
HIF-1 signaling pathway	ko04066	2	3	113	6176	Sinonovacula_constricta_newGene_42963;Sinonovacula_constricta_newGene_5326	K09592+K05121
N-Glycan biosynthesis	ko00510	2	76	113	6176	Sinonovacula_constricta_newGene_21368;Sinonovacula_constricta_newGene_41382	K00717+K07967
Inositol phosphate metabolism	ko00562	2	80	113	6176	Sinonovacula_constricta_newGene_61911;Sinonovacula_constricta_newGene_79283	K00469+K10572
Fatty acid metabolism	ko01212	2	101	113	6176	Sinonovacula_constricta_newGene_80916;Sinonovacula_constricta_newGene_84528	K00665+K00665
Drug metabolism - other enzymes	ko00983	2	79	113	6176	Sinonovacula_constricta_newGene_3083;Sinonovacula_constricta_newGene_43258	K00088+K03927
Phagosome	ko04145	2	178	113	6176	Sinonovacula_constricta_newGene_59816;Sinonovacula_constricta_newGene_6251	K07374+K05719
Fatty acid biosynthesis	ko00061	2	41	113	6176	Sinonovacula_constricta_newGene_80916;Sinonovacula_constricta_newGene_84528	K00665+K00665
Phosphatidylinositol signaling system	ko04070	2	162	113	6176	Sinonovacula_constricta_newGene_76419;Sinonovacula_constricta_newGene_79283	K02183+K10572
RNA degradation	ko03018	2	131	113	6176	Sinonovacula_constricta_newGene_1834;Sinonovacula_constricta_newGene_60584	K12606+K03514
mTOR signaling pathway	ko04150	2	135	113	6176	Sinonovacula_constricta_newGene_35873;Sinonovacula_constricta_newGene_35884	K16184+K16184
GnRH signaling pathway	ko04912	1	45	113	6176	Sinonovacula_constricta_newGene_76419	K02183
Rap1 signaling pathway	ko04015	1	14	113	6176	Sinonovacula_constricta_newGene_5326	K05121
Sulfur relay system	ko04122	1	16	113	6176	Sinonovacula_constricta_newGene_58670	K14168
Pentose phosphate pathway	ko00030	1	42	113	6176	Sinonovacula_constricta_newGene_59258	K00036
Phenylalanine, tyrosine and tryptophan biosynthesis	ko00400	1	11	113	6176	Sinonovacula_constricta_newGene_78201	K00815
Folate biosynthesis	ko00790	1	34	113	6176	Sinonovacula_constricta_newGene_10230	K15376
Galactose metabolism	ko00052	1	50	113	6176	Sinonovacula_constricta_newGene_41382	K07967
Ascorbate and aldarate metabolism	ko00053	1	32	113	6176	Sinonovacula_constricta_newGene_61911	K00469
Phototransduction	ko04744	1	41	113	6176	Sinonovacula_constricta_newGene_76419	K02183
Vascular smooth muscle contraction	ko04270	1	55	113	6176	Sinonovacula_constricta_newGene_76419	K02183
Tight junction	ko04530	1	22	113	6176	Sinonovacula_constricta_newGene_903	K21111
Sphingolipid metabolism	ko00600	1	58	113	6176	Sinonovacula_constricta_newGene_81566	K17108
RNA transport	ko03013	1	207	113	6176	Sinonovacula_constricta_newGene_39086	K01164
Toll-like receptor signaling pathway	ko04620	1	19	113	6176	Sinonovacula_constricta_newGene_87125	K04403
Pathways in cancer	ko05200	1	19	113	6176	Sinonovacula_constricta_newGene_42963	K09592
Calcium signaling pathway	ko04020	1	62	113	6176	Sinonovacula_constricta_newGene_76419	K02183
Mannose type O-glycan biosynthesis	ko00515	1	25	113	6176	Sinonovacula_constricta_newGene_41382	K07967
Other glycan degradation	ko00511	1	32	113	6176	Sinonovacula_constricta_newGene_81566	K17108
SNARE interactions in vesicular transport	ko04130	1	28	113	6176	Sinonovacula_constricta_newGene_62613	K08516
Butanoate metabolism	ko00650	1	42	113	6176	Sinonovacula_constricta_newGene_11798	K01580
Hippo signaling pathway - multiple species	ko04392	1	15	113	6176	Sinonovacula_constricta_newGene_29299	K09851
PI3K-Akt signaling pathway	ko04151	1	13	113	6176	Sinonovacula_constricta_newGene_5326	K05121
Protein export	ko03060	1	23	113	6176	Sinonovacula_constricta_newGene_57586	K03217
Melanogenesis	ko04916	1	40	113	6176	Sinonovacula_constricta_newGene_76419	K02183
Adrenergic signaling in cardiomyocytes	ko04261	1	42	113	6176	Sinonovacula_constricta_newGene_76419	K02183
Longevity regulating pathway - multiple species	ko04213	1	6	113	6176	Sinonovacula_constricta_newGene_35873	K16184
Aminoacyl-tRNA biosynthesis	ko00970	1	69	113	6176	Sinonovacula_constricta_newGene_41014	K01868
Ribosome biogenesis in eukaryotes	ko03008	1	106	113	6176	Sinonovacula_constricta_newGene_39086	K01164
Apelin signaling pathway	ko04371	1	51	113	6176	Sinonovacula_constricta_newGene_76419	K02183
Glycosaminoglycan biosynthesis - heparan sulfate / heparin	ko00534	1	30	113	6176	Sinonovacula_constricta_newGene_39762	K08104
DNA replication	ko03030	1	51	113	6176	Sinonovacula_constricta_newGene_634	K10754
Hippo signaling pathway - fly	ko04391	1	24	113	6176	Sinonovacula_constricta_newGene_29299	K09851
Mismatch repair	ko03430	1	33	113	6176	Sinonovacula_constricta_newGene_634	K10754
Insulin signaling pathway	ko04910	1	68	113	6176	Sinonovacula_constricta_newGene_76419	K02183
Arginine and proline metabolism	ko00330	1	82	113	6176	Sinonovacula_constricta_newGene_23734	K01476
Fanconi anemia pathway	ko03460	1	87	113	6176	Sinonovacula_constricta_newGene_43347	K10848
Glycerophospholipid metabolism	ko00564	1	91	113	6176	Sinonovacula_constricta_newGene_47682	K18695
p53 signaling pathway	ko04115	1	14	113	6176	Sinonovacula_constricta_newGene_35759	K10141
beta-Alanine metabolism	ko00410	1	44	113	6176	Sinonovacula_constricta_newGene_11798	K01580
Oocyte meiosis	ko04114	1	50	113	6176	Sinonovacula_constricta_newGene_76419	K02183
Ras signaling pathway	ko04014	1	15	113	6176	Sinonovacula_constricta_newGene_5326	K05121
Nitrogen metabolism	ko00910	1	26	113	6176	Sinonovacula_constricta_newGene_36278	K01915
Glycosphingolipid biosynthesis - lacto and neolacto series	ko00601	1	42	113	6176	Sinonovacula_constricta_newGene_41382	K07967
One carbon pool by folate	ko00670	1	19	113	6176	Sinonovacula_constricta_newGene_19779	K00600
Rheumatoid arthritis	ko05323	1	1	113	6176	Sinonovacula_constricta_newGene_5326	K05121
Other types of O-glycan biosynthesis	ko00514	1	67	113	6176	Sinonovacula_constricta_newGene_41382	K07967
Cellular senescence	ko04218	1	54	113	6176	Sinonovacula_constricta_newGene_76419	K02183
Herpes simplex virus 1 infection	ko05168	1	106	113	6176	Sinonovacula_constricta_newGene_87125	K04403
Phenylalanine metabolism	ko00360	1	31	113	6176	Sinonovacula_constricta_newGene_78201	K00815
Ubiquinone and other terpenoid-quinone biosynthesis	ko00130	1	26	113	6176	Sinonovacula_constricta_newGene_78201	K00815
Proteasome	ko03050	1	44	113	6176	Sinonovacula_constricta_newGene_57283	K02735
Purine metabolism	ko00230	1	199	113	6176	Sinonovacula_constricta_newGene_3083	K00088
Renal cell carcinoma	ko05211	1	1	113	6176	Sinonovacula_constricta_newGene_42963	K09592
Regulation of actin cytoskeleton	ko04810	1	38	113	6176	Sinonovacula_constricta_newGene_9010	K05094
MicroRNAs in cancer	ko05206	1	8	113	6176	Sinonovacula_constricta_newGene_44392	K17461
B vs C	#KEGG_n	56	KEGG_N	6176
#Pathway	ko_ID	DEgene	gene	DEgene_all	gene_all
C-type lectin receptor signaling pathway	ko04625	6	90	56	6176	Sinonovacula_constricta_newGene_18604;Sinonovacula_constricta_newGene_52379;Sinonovacula_constricta_newGene_69590;Sinonovacula_constricta_newGene_76419;Sinonovacula_constricta_newGene_76573;ctg6102.1.gene	K12800+K12800+K12800+K02183+K12800+K02183
Ubiquitin mediated proteolysis	ko04120	5	262	56	6176	Sinonovacula_constricta_newGene_16879;Sinonovacula_constricta_newGene_19097;Sinonovacula_constricta_newGene_21002;Sinonovacula_constricta_newGene_39834;Sinonovacula_constricta_newGene_5837	K10609+K10686+K10609+K02207+K16061
Salmonella infection	ko05132	5	68	56	6176	Sinonovacula_constricta_newGene_12936;Sinonovacula_constricta_newGene_18604;Sinonovacula_constricta_newGene_52379;Sinonovacula_constricta_newGene_69590;Sinonovacula_constricta_newGene_76573	K05750+K12800+K12800+K12800+K12800
Tyrosine metabolism	ko00350	5	84	56	6176	Sinonovacula_constricta_newGene_46457;Sinonovacula_constricta_newGene_48491;Sinonovacula_constricta_newGene_57177;Sinonovacula_constricta_newGene_78201;ctg6014.1.gene	K01557+K00505+K00505+K00815+K00503
Neuroactive ligand-receptor interaction	ko04080	4	354	56	6176	Sinonovacula_constricta_newGene_27231;Sinonovacula_constricta_newGene_42084;Sinonovacula_constricta_newGene_51705;Sinonovacula_constricta_newGene_77124	K04239+K01313+K04609+K04145
Necroptosis	ko04217	4	47	56	6176	Sinonovacula_constricta_newGene_18604;Sinonovacula_constricta_newGene_52379;Sinonovacula_constricta_newGene_69590;Sinonovacula_constricta_newGene_76573	K12800+K12800+K12800+K12800
NOD-like receptor signaling pathway	ko04621	4	64	56	6176	Sinonovacula_constricta_newGene_18604;Sinonovacula_constricta_newGene_52379;Sinonovacula_constricta_newGene_69590;Sinonovacula_constricta_newGene_76573	K12800+K12800+K12800+K12800
Nucleotide excision repair	ko03420	3	134	56	6176	Sinonovacula_constricta_newGene_16879;Sinonovacula_constricta_newGene_21002;Sinonovacula_constricta_newGene_38293	K10609+K10609+K02324
Drug metabolism - other enzymes	ko00983	3	79	56	6176	Sinonovacula_constricta_newGene_31361;Sinonovacula_constricta_newGene_43258;Sinonovacula_constricta_newGene_56771	K00799+K03927+K00106
RNA transport	ko03013	3	207	56	6176	Sinonovacula_constricta_newGene_24287;Sinonovacula_constricta_newGene_33781;Sinonovacula_constricta_newGene_39086	K14307+K03260+K01164
Ribosome biogenesis in eukaryotes	ko03008	2	106	56	6176	Sinonovacula_constricta_newGene_39086;Sinonovacula_constricta_newGene_60277	K01164+K14558
Protein processing in endoplasmic reticulum	ko04141	2	176	56	6176	Sinonovacula_constricta_newGene_47271;Sinonovacula_constricta_newGene_7269	K03283+K16196
Phototransduction	ko04744	2	41	56	6176	Sinonovacula_constricta_newGene_76419;ctg6102.1.gene	K02183+K02183
Adrenergic signaling in cardiomyocytes	ko04261	2	42	56	6176	Sinonovacula_constricta_newGene_76419;ctg6102.1.gene	K02183+K02183
Autophagy - animal	ko04140	2	142	56	6176	Sinonovacula_constricta_newGene_66039;Sinonovacula_constricta_newGene_7269	K05410+K16196
Phosphatidylinositol signaling system	ko04070	2	162	56	6176	Sinonovacula_constricta_newGene_76419;ctg6102.1.gene	K02183+K02183
Vascular smooth muscle contraction	ko04270	2	55	56	6176	Sinonovacula_constricta_newGene_76419;ctg6102.1.gene	K02183+K02183
Insulin signaling pathway	ko04910	2	68	56	6176	Sinonovacula_constricta_newGene_76419;ctg6102.1.gene	K02183+K02183
Lysine degradation	ko00310	2	147	56	6176	Sinonovacula_constricta_newGene_25286;Sinonovacula_constricta_newGene_71636	K11433+K11433
Apelin signaling pathway	ko04371	2	51	56	6176	Sinonovacula_constricta_newGene_76419;ctg6102.1.gene	K02183+K02183
Calcium signaling pathway	ko04020	2	62	56	6176	Sinonovacula_constricta_newGene_76419;ctg6102.1.gene	K02183+K02183
GnRH signaling pathway	ko04912	2	45	56	6176	Sinonovacula_constricta_newGene_76419;ctg6102.1.gene	K02183+K02183
Endocytosis	ko04144	2	235	56	6176	Sinonovacula_constricta_newGene_47271;Sinonovacula_constricta_newGene_7380	K03283+K18439
Mitophagy - animal	ko04137	2	65	56	6176	Sinonovacula_constricta_newGene_64647;Sinonovacula_constricta_newGene_66039	K05688+K05410
Oocyte meiosis	ko04114	2	50	56	6176	Sinonovacula_constricta_newGene_76419;ctg6102.1.gene	K02183+K02183
Melanogenesis	ko04916	2	40	56	6176	Sinonovacula_constricta_newGene_76419;ctg6102.1.gene	K02183+K02183
Cellular senescence	ko04218	2	54	56	6176	Sinonovacula_constricta_newGene_76419;ctg6102.1.gene	K02183+K02183
ECM-receptor interaction	ko04512	2	157	56	6176	Sinonovacula_constricta_newGene_15214;Sinonovacula_constricta_newGene_3768	K06238+K23379
Glycerophospholipid metabolism	ko00564	2	91	56	6176	Sinonovacula_constricta_newGene_47682;Sinonovacula_constricta_newGene_61493	K18695+K06130
Spliceosome	ko03040	1	164	56	6176	Sinonovacula_constricta_newGene_47271	K03283
Phenylalanine metabolism	ko00360	1	31	56	6176	Sinonovacula_constricta_newGene_78201	K00815
Purine metabolism	ko00230	1	199	56	6176	Sinonovacula_constricta_newGene_56771	K00106
Metabolism of xenobiotics by cytochrome P450	ko00980	1	47	56	6176	Sinonovacula_constricta_newGene_31361	K00799
Notch signaling pathway	ko04330	1	158	56	6176	Sinonovacula_constricta_newGene_81055	K06067
MicroRNAs in cancer	ko05206	1	8	56	6176	Sinonovacula_constricta_newGene_2722	K10145
Glycine, serine and threonine metabolism	ko00260	1	87	56	6176	Sinonovacula_constricta_newGene_57997	K12235
RNA polymerase	ko03020	1	37	56	6176	Sinonovacula_constricta_newGene_87369	K03006
Arginine and proline metabolism	ko00330	1	82	56	6176	Sinonovacula_constricta_newGene_44719	K01259
Ubiquinone and other terpenoid-quinone biosynthesis	ko00130	1	26	56	6176	Sinonovacula_constricta_newGene_78201	K00815
ABC transporters	ko02010	1	107	56	6176	Sinonovacula_constricta_newGene_80315	K05681
Toll and Imd signaling pathway	ko04624	1	22	56	6176	Sinonovacula_constricta_newGene_71175	K18809
Arachidonic acid metabolism	ko00590	1	90	56	6176	Sinonovacula_constricta_newGene_87467	K00461
Herpes simplex virus 1 infection	ko05168	1	106	56	6176	Sinonovacula_constricta_newGene_72645	K09228
DNA replication	ko03030	1	51	56	6176	Sinonovacula_constricta_newGene_38293	K02324
Base excision repair	ko03410	1	54	56	6176	Sinonovacula_constricta_newGene_38293	K02324
Phenylalanine, tyrosine and tryptophan biosynthesis	ko00400	1	11	56	6176	Sinonovacula_constricta_newGene_78201	K00815
Caffeine metabolism	ko00232	1	18	56	6176	Sinonovacula_constricta_newGene_56771	K00106
Fanconi anemia pathway	ko03460	1	87	56	6176	Sinonovacula_constricta_newGene_6012	K10882
Regulation of actin cytoskeleton	ko04810	1	38	56	6176	Sinonovacula_constricta_newGene_12936	K05750
Citrate cycle (TCA cycle)	ko00020	1	48	56	6176	Sinonovacula_constricta_newGene_54099	K01648
Taurine and hypotaurine metabolism	ko00430	1	12	56	6176	Sinonovacula_constricta_newGene_33685	K01594
Drug metabolism - cytochrome P450	ko00982	1	41	56	6176	Sinonovacula_constricta_newGene_31361	K00799
RNA degradation	ko03018	1	131	56	6176	Sinonovacula_constricta_newGene_60584	K03514
Glutathione metabolism	ko00480	1	93	56	6176	Sinonovacula_constricta_newGene_31361	K00799
Peroxisome	ko04146	1	147	56	6176	Sinonovacula_constricta_newGene_56771	K00106
Homologous recombination	ko03440	1	57	56	6176	Sinonovacula_constricta_newGene_6012	K10882
Cysteine and methionine metabolism	ko00270	1	71	56	6176	Sinonovacula_constricta_newGene_78201	K00815
Ribosome	ko03010	1	119	56	6176	Sinonovacula_constricta_newGene_59447	K02957
Glycosylphosphatidylinositol (GPI)-anchor biosynthesis	ko00563	1	39	56	6176	Sinonovacula_constricta_newGene_89259	K05284
Starch and sucrose metabolism	ko00500	1	48	56	6176	Sinonovacula_constricta_newGene_11410	K01179
p53 signaling pathway	ko04115	1	14	56	6176	Sinonovacula_constricta_newGene_2722	K10145

## Sheet: Table S2
Annotation analyses of DEGs under salinity stress
A vs B
#ID	A1_Count	A2_Count	A3_Count	B1_Count	B2_Count	B3_Count	A1_FPKM	A2_FPKM	A3_FPKM	B1_FPKM	B2_FPKM	B3_FPKM	Pvalue	log2FC	regulated	COG_class	COG_class_annotation	GO_annotation	KEGG_annotation	KEGG_pathway_annotation	KOG_class	KOG_class_annotation	Pfam_annotation	Swiss-Prot_annotation	eggNOG_class	eggNOG_class_annotation	NR_annotation
Sinonovacula_constricta_newGene_2282	157	112	93	68114	60	103	0.689045	0.620578	0.462221	443.535	0.293104	0.47047	2.72e-05	7.85156	up	--	--	Molecular Function: ATP transmembrane transporter activity (GO:0005347);; Cellular Component: mitochondrial inner membrane (GO:0005743);; Cellular Component: integral component of membrane (GO:0016021);;	K05863|2.6e-146|obi:106870577|K05863 solute carrier family 25 (mitochondrial adenine nucleotide translocator), member 4/5/6/31 | (RefSeq) ADP,ATP carrier protein 3, mitochondrial-like	--	[C]	Energy production and conversion	Mitochondrial carrier protein	ADP,ATP carrier protein 1 OS=Anopheles gambiae OX=7165 GN=AGAP006782 PE=2 SV=2	C	Energy production and conversion	hypothetical protein CAPTEDRAFT_163594 [Tetranychus truncatus]
Sinonovacula_constricta_newGene_85899	13	21	15	592	628	705	0.114612	0.244258	0.152902	8.12687	7.07673	7.54601	6.39e-20	5.35057	up	--	--	Molecular Function: zinc ion binding (GO:0008270);;	K10691|2.3e-39|myi:110461808|K10691 E3 ubiquitin-protein ligase UBR4 [EC:2.3.2.27] | (RefSeq) E3 ubiquitin-protein ligase UBR4-like isoform X1	--	[T]	Signal transduction mechanisms	--	--	T	Signal transduction mechanisms	LOW QUALITY PROTEIN: E3 ubiquitin-protein ligase UBR4-like [Pecten maximus]
Sinonovacula_constricta_newGene_53425	0	0	7	54	162	54	0	0	0.102898	0.288306	0.627923	0.177974	7.4e-07	5.24899	up	--	--	--	--	--	--	--	--	--	--	--	unnamed protein product [Mytilus coruscus]
Sinonovacula_constricta_newGene_85573	5	3	12	70	144	144	0.1615	0.098551	0.440568	0.635033	0.714796	1.17604	6.33e-08	4.19254	up	--	--	Molecular Function: neuropeptide Y receptor activity (GO:0004983);; Cellular Component: integral component of membrane (GO:0016021);;	K22815|2.7e-52|crg:105331222|K22815 octopamine/tyramine receptor | (RefSeq) D(2)-like dopamine receptor	--	[R]	General function prediction only	7 transmembrane receptor (rhodopsin family)	Octopamine receptor 2 OS=Lymnaea stagnalis OX=6523 PE=1 SV=1	T	Signal transduction mechanisms	tyramine receptor Ser-2-like [Crassostrea virginica]
Sinonovacula_constricta_newGene_84632	15	4	0	42	71	187	0.038624	0.010955	0	0.165573	0.227544	0.575246	2.82e-05	4.04679	up	[O]	Posttranslational modification, protein turnover, chaperones	--	K10609|1.1e-31|amex:111188264|K10609 cullin 4 | (RefSeq) LOW QUALITY PROTEIN: cullin-4A-like	Nucleotide excision repair (ko03420);; Ubiquitin mediated proteolysis (ko04120)	[O]	Posttranslational modification, protein turnover, chaperones	Hsp70 protein	--	O	Posttranslational modification, protein turnover, chaperones	heat shock 70 kDa protein 12A-like [Crassostrea virginica]
Sinonovacula_constricta_newGene_14024	29	0	9	164	54	335	0.151488	0	0.061227	1.21942	0.375364	2.01645	7.85e-05	4.0178	up	[P]	Inorganic ion transport and metabolism	Molecular Function: molecular_function (GO:0003674);; Molecular Function: catalytic activity (GO:0003824);; Molecular Function: monooxygenase activity (GO:0004497);; Molecular Function: N,N-dimethylaniline monooxygenase activity (GO:0004499);; Cellular Component: cellular_component (GO:0005575);; Cellular Component: intracellular (GO:0005622);; Cellular Component: cell (GO:0005623);; Cellular Com…	K00485|9.9e-38|der:6548132|K00485 dimethylaniline monooxygenase (N-oxide forming) [EC:1.14.13.8] | (RefSeq) senecionine N-oxygenase	Drug metabolism - cytochrome P450 (ko00982)	[Q]	Secondary metabolites biosynthesis, transport and catabolism	Flavin-binding monooxygenase-like	Senecionine N-oxygenase OS=Tyria jacobaeae OX=179666 GN=sno1 PE=1 SV=1	Q	Secondary metabolites biosynthesis, transport and catabolism	tmm [Mytilus coruscus]
Sinonovacula_constricta_newGene_9221	62	56	54	584	856	559	0.36298	0.419377	0.373585	5.31913	6.49974	3.35043	1.64e-12	3.62146	up	--	--	Cellular Component: nucleus (GO:0005634);; Biological Process: regulation of transcription, DNA-templated (GO:0006355);; Molecular Function: sequence-specific DNA binding (GO:0043565);;	K09328|3.9e-50|crg:105341016|K09328 homeobox protein Unc-4 | (RefSeq) homeobox protein unc-4 homolog	--	[R]	General function prediction only	Homeodomain	Homeobox protein unc-4 OS=Drosophila melanogaster OX=7227 GN=unc-4 PE=2 SV=2	K	Transcription	homeobox protein unc-4 homolog [Crassostrea gigas]
Sinonovacula_constricta_newGene_78780	126	2	89	361	656	1464	0.299497	0.021987	0.119565	1.48373	1.63838	3.04272	5.59e-05	3.61872	up	--	--	Molecular Function: nucleotide binding (GO:0000166);; Molecular Function: DNA binding (GO:0003677);; Molecular Function: DNA-directed DNA polymerase activity (GO:0003887);; Biological Process: DNA replication (GO:0006260);;	K04257|6.0e-10|amj:102565379|K04257 olfactory receptor | (RefSeq) putative olfactory receptor 2B3	--	--	--	DNA polymerase type B, organellar and viral	--	--	--	uncharacterized protein LOC111115357 isoform X1 [Crassostrea virginica]
Sinonovacula_constricta_newGene_83543	3	8	55	29	429	294	0.010774	0.038395	0.280704	0.215001	2.25655	1.49656	0.000842879	3.48704	up	--	--	Cellular Component: integral component of membrane (GO:0016021);;	K06776|2.4e-14|myi:110452547|K06776 receptor-type tyrosine-protein phosphatase kappa [EC:3.1.3.48] | (RefSeq) receptor-type tyrosine-protein phosphatase epsilon-like isoform X1	--	--	--	--	--	--	--	receptor-type tyrosine-protein phosphatase epsilon-like isoform X1 [Mizuhopecten yessoensis]
Sinonovacula_constricta_newGene_76248	56	79	54	1599	104	35	0.207361	0.373277	0.226914	8.19447	0.43313	0.138842	0.0012632	3.43604	up	--	--	--	--	--	--	--	--	--	--	--	uncharacterized protein LOC114976185 [Acropora millepora]
Sinonovacula_constricta_newGene_83616	37	22	9	163	236	154	0.080761	0.06078	0.02244	0.498387	0.592061	0.370758	3.57e-06	3.12971	up	--	--	--	--	--	--	--	--	--	--	--	R3H domain-containing protein 1-like [Crassostrea virginica]
Sinonovacula_constricta_newGene_17156	25	36	165	450	199	1179	0.076356	0.229974	0.636406	2.01906	0.852262	2.76119	0.000124026	3.04915	up	--	--	Molecular Function: scavenger receptor activity (GO:0005044);; Molecular Function: protein binding (GO:0005515);; Cellular Component: membrane (GO:0016020);;	K06545|5.9e-35|mdo:100618777|K06545 CD163 antigen | (RefSeq) CD163; CD163 molecule	--	--	--	Scavenger receptor cysteine-rich domain	--	T	Signal transduction mechanisms	deleted in malignant brain tumors 1 protein isoform X1 [Strongylocentrotus purpuratus]
Sinonovacula_constricta_newGene_41450	39	21	54	264	299	294	0.139659	0.092947	0.229885	1.32292	1.26017	1.15448	3.5e-07	3.00626	up	--	--	Molecular Function: starch binding (GO:2001070);;	--	--	--	--	Starch binding domain	--	--	--	--
Sinonovacula_constricta_newGene_1148	39	4	30	136	174	188	0.287662	0.023146	0.27445	1.56964	1.46034	1.69106	8.06e-05	2.8965	up	--	--	Molecular Function: molecular_function (GO:0003674);; Molecular Function: catalytic activity (GO:0003824);; Cellular Component: cellular_component (GO:0005575);; Cellular Component: intracellular (GO:0005622);; Cellular Component: cell (GO:0005623);; Cellular Component: cytoplasm (GO:0005737);; Cellular Component: endoplasmic reticulum (GO:0005783);; Cellular Component: endoplasmic reticulum memb…	K03848|1.9e-17|haw:110370956|K03848 alpha-1,3-glucosyltransferase [EC:2.4.1.267] | (RefSeq) dolichyl pyrophosphate Man9GlcNAc2 alpha-1,3-glucosyltransferase	N-Glycan biosynthesis (ko00510)	[GE]	Carbohydrate transport and metabolism;; Amino acid transport and metabolism	ALG6, ALG8 glycosyltransferase family	Probable dolichyl pyrophosphate Man9GlcNAc2 alpha-1,3-glucosyltransferase OS=Drosophila melanogaster OX=7227 GN=gny PE=2 SV=2	G	Carbohydrate transport and metabolism	dolichyl pyrophosphate Man9GlcNAc2 alpha-1,3-glucosyltransferase [Helicoverpa armigera]
Sinonovacula_constricta_newGene_84528	853	98	665	8380	561	492	0.693335	0.097158	0.800124	16.314	0.497085	0.413404	0.00334436	2.85905	up	[C]	Energy production and conversion	Molecular Function: molecular_function (GO:0003674);; Molecular Function: catalytic activity (GO:0003824);; Molecular Function: fatty acid synthase activity (GO:0004312);; Biological Process: carbohydrate metabolic process (GO:0005975);; Biological Process: polysaccharide metabolic process (GO:0005976);; Biological Process: glycogen metabolic process (GO:0005977);; Biological Process: cellular gl…	K00665|2.9e-27|bter:100644763|K00665 fatty acid synthase, animal type [EC:2.3.1.85] | (RefSeq) LOW QUALITY PROTEIN: fatty acid synthase	Fatty acid biosynthesis (ko00061);; Fatty acid metabolism (ko01212)	[I]	Lipid transport and metabolism	Acyl transferase domain	--	I	Lipid transport and metabolism	phthiocerol/phenolphthiocerol synthesis polyketide synthase type I PpsD-like [Pecten maximus]
Sinonovacula_constricta_newGene_37635	22	35	0	212	30	126	0.079548	0.229932	0	1.07429	0.12437	0.493498	0.00851638	2.81025	up	[T]	Signal transduction mechanisms	Molecular Function: protein tyrosine phosphatase activity (GO:0004725);; Biological Process: protein dephosphorylation (GO:0006470);;	K06776|7.1e-94|myi:110459459|K06776 receptor-type tyrosine-protein phosphatase kappa [EC:3.1.3.48] | (RefSeq) receptor-type tyrosine-protein phosphatase kappa-like	--	[T]	Signal transduction mechanisms	Protein-tyrosine phosphatase	Tyrosine-protein phosphatase Lar OS=Drosophila melanogaster OX=7227 GN=Lar PE=1 SV=2	T	Signal transduction mechanisms	receptor-type tyrosine-protein phosphatase kappa-like [Pecten maximus]
Sinonovacula_constricta_newGene_47369	30	9	42	208	155	147	0.151343	0.065991	0.233041	2.0309	1.155	0.912409	5.24e-05	2.7906	up	--	--	Molecular Function: DNA binding (GO:0003677);; Molecular Function: protein dimerization activity (GO:0046983);;	K22593|1.7e-38|asn:102377210|K22593 chromosome alignment-maintaining phosphoprotein 1 | (RefSeq) zinc finger BED domain-containing protein 1	--	[L]	Replication, recombination and repair	hAT family C-terminal dimerisation region	--	L	Replication, recombination and repair	zinc finger BED domain-containing protein 1-like [Crassostrea virginica]
Sinonovacula_constricta_newGene_86718	0	17	4	49	48	50	0	0.729761	0.142662	2.38993	1.88427	1.87863	0.00271106	2.78808	up	--	--	Molecular Function: glycine hydroxymethyltransferase activity (GO:0004372);; Molecular Function: methyltransferase activity (GO:0008168);; Biological Process: glycine biosynthetic process from serine (GO:0019264);; Molecular Function: pyridoxal phosphate binding (GO:0030170);; Biological Process: methylation (GO:0032259);; Biological Process: tetrahydrofolate interconversion (GO:0035999);;	K00600|5.1e-09|crg:105323187|K00600 glycine hydroxymethyltransferase [EC:2.1.2.1] | (RefSeq) serine hydroxymethyltransferase, mitochondrial	Glycine, serine and threonine metabolism (ko00260);; Glyoxylate and dicarboxylate metabolism (ko00630);; One carbon pool by folate (ko00670);; Carbon metabolism (ko01200);; Biosynthesis of amino acids (ko01230)	[E]	Amino acid transport and metabolism	Serine hydroxymethyltransferase	--	E	Amino acid transport and metabolism	LOW QUALITY PROTEIN: serine hydroxymethyltransferase, mitochondrial-like [Crassostrea virginica]
ctg7856.2.gene	10	47	5	60	284	96	0.125567	0.754497	0.065697	1.0477	4.10387	1.30244	0.00204273	2.7866	up	--	--	Cellular Component: DNA-directed RNA polymerase complex (GO:0000428);; Molecular Function: transcription regulatory region sequence-specific DNA binding (GO:0000976);; Molecular Function: RNA polymerase II regulatory region sequence-specific DNA binding (GO:0000977);; Molecular Function: RNA polymerase II core promoter proximal region sequence-specific DNA binding (GO:0000978);; Molecular Functio…	--	--	--	--	Transcriptional Coactivator p15 (PC4)	--	K	Transcription	unnamed protein product [Mytilus coruscus]
Sinonovacula_constricta_newGene_37748	2195	2483	2300	12117	17918	15526	3.85023	5.27249	3.09943	12.3418	13.4874	15.4469	4.32e-15	2.77035	up	--	--	Molecular Function: ubiquitin-protein transferase activity (GO:0004842);; Molecular Function: ATP binding (GO:0005524);; Molecular Function: ATPase activity (GO:0016887);;	K22754|0.0e+00|myi:110456924|K22754 E3 ubiquitin-protein ligase RNF213 [EC:2.3.2.27] | (RefSeq) E3 ubiquitin-protein ligase rnf213-alpha-like isoform X1	--	--	--	AAA domain (dynein-related subfamily)	--	O	Posttranslational modification, protein turnover, chaperones	E3 ubiquitin-protein ligase rnf213-alpha-like isoform X3 [Mizuhopecten yessoensis]
Sinonovacula_constricta_newGene_89204	41	54	69	438	129	456	0.244504	0.270046	0.251206	1.59672	0.441622	1.46835	2.53e-05	2.73485	up	--	--	Cellular Component: cellular_component (GO:0005575);; Cellular Component: intracellular (GO:0005622);; Cellular Component: cell (GO:0005623);; Cellular Component: cytoplasm (GO:0005737);; Biological Process: biological_process (GO:0008150);; Cellular Component: intracellular part (GO:0044424);; Cellular Component: cell part (GO:0044464);; Biological Process: localization (GO:0051179);;	--	--	[S]	Function unknown	DENN domain-containing protein 11	--	S	Function unknown	DENN domain-containing protein 11-like [Pecten maximus]
Sinonovacula_constricta_newGene_86887	76	28	26	157	391	251	0.451371	0.20514	0.173937	1.28556	2.63168	1.59892	1.89e-05	2.72145	up	--	--	Cellular Component: extracellular region (GO:0005576);; Biological Process: chitin metabolic process (GO:0006030);; Molecular Function: chitin binding (GO:0008061);; Molecular Function: carbohydrate binding (GO:0030246);;	--	--	--	--	Chitin binding Peritrophin-A domain	--	O	Posttranslational modification, protein turnover, chaperones	sushi, von Willebrand factor type A, EGF and pentraxin domain-containing protein 1-like [Crassostrea gigas]
Sinonovacula_constricta_newGene_2985	95	117	51	747	602	187	0.79308	1.24277	0.473084	2.49942	1.74631	1.67797	3.62e-05	2.67455	up	[T]	Signal transduction mechanisms	Molecular Function: transmembrane receptor protein serine/threonine kinase activity (GO:0004675);; Molecular Function: ATP binding (GO:0005524);; Cellular Component: integral component of membrane (GO:0016021);; Molecular Function: metal ion binding (GO:0046872);;	K13596|3.6e-97|lak:106166288|K13596 activin receptor type-2B [EC:2.7.11.30] | (RefSeq) activin receptor type-2A	TGF-beta signaling pathway (ko04350)	[T]	Signal transduction mechanisms	Protein tyrosine and serine/threonine kinase	Cell surface receptor daf-1 OS=Caenorhabditis elegans OX=6239 GN=daf-1 PE=1 SV=1	T	Signal transduction mechanisms	hypothetical protein LOTGIDRAFT_123928 [Lottia gigantea]
Sinonovacula_constricta_newGene_53344	187	167	168	1348	477	1149	0.937858	1.08122	0.940205	9.37767	2.72027	6.15967	3.18e-07	2.63352	up	[O]	Posttranslational modification, protein turnover, chaperones	Molecular Function: ATP binding (GO:0005524);;	K03283|3.5e-261|crg:105334510|K03283 heat shock 70kDa protein 1/2/6/8 | (RefSeq) heat shock protein 68	Spliceosome (ko03040);; Protein processing in endoplasmic reticulum (ko04141);; Endocytosis (ko04144)	[O]	Posttranslational modification, protein turnover, chaperones	Hsp70 protein	Heat shock protein 70 B2 OS=Anopheles albimanus OX=7167 GN=HSP70B2 PE=3 SV=1	O	Posttranslational modification, protein turnover, chaperones	heat shock protein 70 [Cellana toreuma]
Sinonovacula_constricta_newGene_69651	54	102	46	362	166	679	0.275337	0.664501	0.264155	2.57188	0.966507	3.74951	5.61e-05	2.6144	up	[O]	Posttranslational modification, protein turnover, chaperones	Molecular Function: ATP binding (GO:0005524);;	K03283|1.6e-294|crg:105348304|K03283 heat shock 70kDa protein 1/2/6/8 | (RefSeq) heat shock protein 68	Spliceosome (ko03040);; Protein processing in endoplasmic reticulum (ko04141);; Endocytosis (ko04144)	[O]	Posttranslational modification, protein turnover, chaperones	Hsp70 protein	Heat shock protein 70 B2 OS=Anopheles albimanus OX=7167 GN=HSP70B2 PE=3 SV=1	O	Posttranslational modification, protein turnover, chaperones	heat shock protein 70 [Cellana toreuma]
Sinonovacula_constricta_newGene_23405	92	101	162	193	1139	817	0.371811	0.518597	0.740534	1.07536	5.221	3.54582	1.91e-05	2.60907	up	--	--	Cellular Component: integral component of membrane (GO:0016021);;	K17341|6.1e-08|tmu:101345536|K17341 hemicentin | (RefSeq) hemicentin-2	--	--	--	Immunoglobulin domain	--	P	Inorganic ion transport and metabolism	nephrin-like isoform X2 [Mizuhopecten yessoensis]
Sinonovacula_constricta_newGene_55990	285	13	5	340	494	766	1.02294	0.117938	0.086102	1.7047	2.2785	2.79088	0.00961958	2.58939	up	--	--	Molecular Function: G-protein coupled receptor activity (GO:0004930);; Cellular Component: membrane (GO:0016020);;	K17495|1.0e-15|cjo:107310480|K17495 CUB and sushi domain-containing protein | (RefSeq) CSMD3; CUB and sushi domain-containing protein 3 isoform X2	--	--	--	Sushi repeat (SCR repeat)	--	S	Function unknown	predicted protein, partial [Nematostella vectensis]
Sinonovacula_constricta_newGene_54099	107	36	44	616	321	12	0.956486	0.4164	0.454008	8.19831	3.44874	0.108359	0.00722498	2.58473	up	--	--	Molecular Function: transferase activity, transferring acyl groups, acyl groups converted into alkyl on transfer (GO:0046912);;	K01648|7.5e-33|lak:106157560|K01648 ATP citrate (pro-S)-lyase [EC:2.3.3.8] | (RefSeq) ATP-citrate synthase isoform X1	Citrate cycle (TCA cycle) (ko00020)	[C]	Energy production and conversion	--	Probable ATP-citrate synthase OS=Caenorhabditis elegans OX=6239 GN=acly-1 PE=3 SV=1	C	Energy production and conversion	hypothetical protein EGW08_018444 [Elysia chlorotica]
Sinonovacula_constricta_newGene_11780	523	483	537	2854	3116	2694	2.72506	3.30102	3.11548	22.5535	20.2085	16.4787	2.48e-12	2.58102	up	--	--	Cellular Component: extracellular region (GO:0005576);; Molecular Function: chitin binding (GO:0008061);; Cellular Component: integral component of membrane (GO:0016021);;	--	--	--	--	--	--	S	Function unknown	uncharacterized protein LOC105345050 [Crassostrea gigas]
Sinonovacula_constricta_newGene_38293	236	176	289	2772	109	701	0.820671	0.714866	1.76519	12.5934	0.932318	3.11092	0.00171768	2.57408	up	--	--	--	K02324|1.1e-70|ncc:104945035|K02324 DNA polymerase epsilon subunit 1 [EC:2.7.7.7] | (RefSeq) pole; DNA polymerase epsilon catalytic subunit A	DNA replication (ko03030);; Base excision repair (ko03410);; Nucleotide excision repair (ko03420)	[R]	General function prediction only	Reverse transcriptase (RNA-dependent DNA polymerase)	Probable RNA-directed DNA polymerase from transposon BS OS=Drosophila melanogaster OX=7227 GN=RTase PE=2 SV=1	L	Replication, recombination and repair	hypothetical protein BSL78_04693, partial [Apostichopus japonicus]
Sinonovacula_constricta_newGene_22237	42	56	647	1759	560	1721	0.098457	0.179457	1.7491	6.08861	1.60712	4.48551	0.00315668	2.53786	up	--	--	Molecular Function: GTP binding (GO:0005525);;	--	--	--	--	--	--	--	--	uncharacterized protein LOC117340234 [Pecten maximus]
Sinonovacula_constricta_newGene_19096	93	173	656	821	4047	251	0.178645	0.431992	1.6001	2.72352	8.63913	0.555914	0.00341853	2.50754	up	--	--	Cellular Component: integral component of membrane (GO:0016021);;	K20392|3.1e-75|pcan:112571845|K20392 PRA1 family protein 2 | (RefSeq) PRA1 family protein 2-like	--	[ET]	Amino acid transport and metabolism;; Signal transduction mechanisms	PRA1 family protein	--	--	--	PRA1 family protein 2-like [Pomacea canaliculata]
Sinonovacula_constricta_newGene_9011	28	54	16	107	203	241	0.142418	0.353567	0.090189	0.761744	1.18927	1.33886	0.000220102	2.50088	up	--	--	Molecular Function: protein kinase activity (GO:0004672);; Molecular Function: ATP binding (GO:0005524);; Cellular Component: integral component of membrane (GO:0016021);;	--	--	--	--	--	--	--	--	uncharacterized protein LOC110457120 [Mizuhopecten yessoensis]
Sinonovacula_constricta_newGene_66442	56	31	31	36	440	167	0.187196	0.14196	0.129088	0.182352	1.19699	0.52981	0.00136022	2.48843	up	[J]	Translation, ribosomal structure and biogenesis	Biological Process: rRNA modification (GO:0000154);; Biological Process: rRNA 2'-O-methylation (GO:0000451);; Biological Process: enzyme-directed rRNA 2'-O-methylation (GO:0000453);; Biological Process: RNA methylation (GO:0001510);; Molecular Function: molecular_function (GO:0003674);; Molecular Function: RNA binding (GO:0003723);; Molecular Function: catalytic activity (GO:0003824);; Biological…	K15333|4.3e-261|crg:105343001|K15333 tRNA guanosine-2'-O-methyltransferase [EC:2.1.1.34] | (RefSeq) probable methyltransferase TARBP1	--	[A]	RNA processing and modification	SpoU rRNA Methylase family	--	A	RNA processing and modification	TRM3 [Mytilus coruscus]
Sinonovacula_constricta_newGene_12998	142	170	117	585	816	906	0.459869	0.693146	0.428379	2.49998	2.93105	3.21227	1.16e-07	2.48189	up	--	--	Molecular Function: protein binding (GO:0005515);; Cellular Component: cellular_component (GO:0005575);; Cellular Component: intracellular (GO:0005622);; Cellular Component: cell (GO:0005623);; Cellular Component: nucleus (GO:0005634);; Cellular Component: nucleoplasm (GO:0005654);; Cellular Component: cytoplasm (GO:0005737);; Biological Process: proteolysis (GO:0006508);; Biological Process: ubi…	K23338|1.1e-71|myi:110450046|K23338 glucose-induced degradation protein 8 | (RefSeq) glucose-induced degradation protein 8 homolog	--	[Z]	Cytoskeleton	CTLH/CRA C-terminal to LisH motif domain	Glucose-induced degradation protein 8 homolog OS=Nematostella vectensis OX=45351 GN=v1g247787 PE=3 SV=1	Z	Cytoskeleton	GID8 [Mytilus coruscus]
Sinonovacula_constricta_newGene_46457	109	159	35	44	960	713	0.755714	1.40625	0.273834	0.409254	7.60879	5.35287	0.00307048	2.47908	up	[Q]	Secondary metabolites biosynthesis, transport and catabolism	Molecular Function: hydrolase activity (GO:0016787);;	K01557|9.2e-47|crg:105344524|K01557 acylpyruvate hydrolase [EC:3.7.1.5] | (RefSeq) acylpyruvase FAHD1, mitochondrial	Tyrosine metabolism (ko00350)	[R]	General function prediction only	Fumarylacetoacetate (FAA) hydrolase family	Fumarylacetoacetate hydrolase domain-containing protein 1 OS=Caenorhabditis elegans OX=6239 GN=fahd-1 PE=3 SV=1	Q	Secondary metabolites biosynthesis, transport and catabolism	acylpyruvase FAHD1, mitochondrial-like [Crassostrea gigas]
Sinonovacula_constricta_newGene_11890	1099	392	783	5926	2581	2581	3.71936	1.73082	3.04229	27.2756	9.74256	9.6709	6.45e-07	2.47857	up	--	--	Cellular Component: axonemal dynein complex (GO:0005858);; Biological Process: axonemal dynein complex assembly (GO:0070286);;	K19754|7.1e-291|myi:110445361|K19754 dynein regulatry complex protein 1 | (RefSeq) dynein regulatory complex protein 1-like	--	--	--	Sperm tail	Dynein regulatory complex protein 1 homolog OS=Drosophila melanogaster OX=7227 GN=CG10958 PE=2 SV=1	S	Function unknown	dynein regulatory complex protein 1-like [Pecten maximus]
Sinonovacula_constricta_newGene_5399	57	28	18	91	217	203	0.483661	0.300891	0.171865	1.37796	2.38278	2.15864	0.000250676	2.39065	up	--	--	--	--	--	--	--	BRICHOS domain	--	--	--	--
Sinonovacula_constricta_newGene_69455	12	25	11	61	39	149	0.188442	0.467425	0.200945	1.34684	0.669642	3.13279	0.00175602	2.38747	up	--	--	Molecular Function: ubiquitin-protein transferase activity (GO:0004842);; Molecular Function: metal ion binding (GO:0046872);;	K10645|1.3e-16|myi:110462721|K10645 E3 ubiquitin-protein ligase mind-bomb [EC:2.3.2.27] | (RefSeq) E3 ubiquitin-protein ligase MIB2-like	--	[R]	General function prediction only	Mib_herc2	E3 ubiquitin-protein ligase mind-bomb OS=Drosophila melanogaster OX=7227 GN=mib1 PE=1 SV=3	O	Posttranslational modification, protein turnover, chaperones	E3 ubiquitin-protein ligase MIB2-like [Pecten maximus]
Sinonovacula_constricta_newGene_11290	33	58	57	477	43	169	0.161341	0.360395	0.314316	3.25164	0.239476	0.89157	0.00340142	2.37838	up	--	--	Molecular Function: zinc ion binding (GO:0008270);;	K12026|3.6e-23|crg:105343998|K12026 tripartite motif-containing protein 56 [EC:2.3.2.27] | (RefSeq) tripartite motif-containing protein 2	--	--	--	B-box zinc finger	--	--	--	tripartite motif-containing protein 2-like [Crassostrea virginica]
Sinonovacula_constricta_newGene_13071	20	15	14	122	40	64	0.108606	0.117818	0.096122	1.30229	0.244566	0.404722	0.00122954	2.35475	up	[HR]	Coenzyme transport and metabolism;; General function prediction only	Molecular Function: NAD binding (GO:0051287);; Biological Process: oxidation-reduction process (GO:0055114);;	K00049|7.2e-17|aga:AgaP_AGAP009610|K00049 glyoxylate/hydroxypyruvate reductase [EC:1.1.1.79 1.1.1.81] | (RefSeq) AGAP009610-PA	Glycine, serine and threonine metabolism (ko00260);; Pyruvate metabolism (ko00620);; Glyoxylate and dicarboxylate metabolism (ko00630)	[C]	Energy production and conversion	D-isomer specific 2-hydroxyacid dehydrogenase, NAD binding domain	C-terminal-binding protein OS=Drosophila melanogaster OX=7227 GN=CtBP PE=1 SV=3	C	Energy production and conversion	PREDICTED: uncharacterized protein LOC109474138 [Branchiostoma belcheri]
Sinonovacula_constricta_newGene_59885	335	171	412	3356	280	255	4.59583	3.0111	6.45918	64.4492	4.37755	3.77479	0.00552023	2.34551	up	--	--	Cellular Component: integral component of membrane (GO:0016021);;	--	--	--	--	Repeat domain in Vibrio, Colwellia, Bradyrhizobium and Shewanella	--	S	Function unknown	protein FAM234B isoform X3 [Lingula anatina]
Sinonovacula_constricta_newGene_18672	202	112	141	981	163	926	0.486832	0.36816	0.384572	3.29326	0.445218	2.40167	0.000241154	2.33486	up	--	--	--	--	--	--	--	--	--	--	--	hypothetical protein [Trichomonas vaginalis G3]
Sinonovacula_constricta_newGene_88164	157	105	119	561	638	592	0.766316	0.652594	0.656744	3.79918	3.53844	3.11087	7.47e-07	2.33471	up	[DZ]	Cell cycle control, cell division, chromosome partitioning;; Cytoskeleton	Biological Process: cell morphogenesis (GO:0000902);; Biological Process: cell morphogenesis involved in differentiation (GO:0000904);; Biological Process: behavioral fear response (GO:0001662);; Biological Process: in utero embryonic development (GO:0001701);; Cellular Component: ruffle (GO:0001726);; Biological Process: receptor recycling (GO:0001881);; Biological Process: regulation of protein…	K04575|1.7e-41|crg:105327937|K04575 amyotrophic lateral sclerosis 2 protein | (RefSeq) alsin isoform X1	--	[S]	Function unknown	Regulator of chromosome condensation (RCC1) repeat	Ras guanine nucleotide exchange factor C OS=Dictyostelium discoideum OX=44689 GN=gefC PE=2 SV=1	T	Signal transduction mechanisms	ALS2 [Mytilus coruscus]
Sinonovacula_constricta_newGene_79341	21	9	7	63	44	63	0.179354	0.092434	0.061358	0.748888	0.42699	0.584939	0.00106975	2.32541	up	--	--	--	--	--	--	--	Protein of unknown function (DUF3737)	--	--	--	--
Sinonovacula_constricta_newGene_80885	54	21	22	134	201	105	0.346646	0.169075	0.159018	1.20378	1.48194	0.728077	0.000379352	2.30996	up	--	--	Cellular Component: extracellular region (GO:0005576);; Biological Process: chitin metabolic process (GO:0006030);; Molecular Function: chitin binding (GO:0008061);;	--	--	--	--	Chitin binding Peritrophin-A domain	--	--	--	mucin-17-like [Mizuhopecten yessoensis]
Sinonovacula_constricta_newGene_51842	180	257	182	677	1329	952	1.1401	1.40373	1.23897	2.23534	5.7458	3.6353	7.13e-07	2.29946	up	--	--	Cellular Component: integral component of membrane (GO:0016021);;	--	--	--	--	--	--	--	--	unnamed protein product [Mytilus coruscus]
Sinonovacula_constricta_newGene_15143	22	30	33	42	201	174	0.141558	0.248535	0.244738	0.378284	1.48238	1.21844	0.00106	2.29754	up	[E]	Amino acid transport and metabolism	Biological Process: cellular amino acid metabolic process (GO:0006520);; Molecular Function: carboxy-lyase activity (GO:0016831);; Molecular Function: pyridoxal phosphate binding (GO:0030170);;	K01590|1.2e-86|lgi:LOTGIDRAFT_119964|K01590 histidine decarboxylase [EC:4.1.1.22] | (RefSeq) hypothetical protein	Histidine metabolism (ko00340)	[E]	Amino acid transport and metabolism	Pyridoxal-dependent decarboxylase conserved domain	Histidine decarboxylase OS=Drosophila melanogaster OX=7227 GN=Hdc PE=2 SV=2	E	Amino acid transport and metabolism	histidine decarboxylase-like [Pecten maximus]
Sinonovacula_constricta_newGene_47854	224	261	171	1185	535	1299	0.85383	1.26664	0.73999	6.26659	2.31595	5.33531	4.07e-06	2.29486	up	--	--	Cellular Component: integral component of membrane (GO:0016021);;	--	--	--	--	MAC/Perforin domain	--	S	Function unknown	unnamed protein product [Mytilus coruscus]
Sinonovacula_constricta_newGene_67290	26	73	59	225	137	396	0.128271	0.468427	0.335719	1.57018	0.782759	2.14771	0.000517479	2.28823	up	[O]	Posttranslational modification, protein turnover, chaperones	Molecular Function: ATP binding (GO:0005524);;	K03283|5.4e-134|crg:105334510|K03283 heat shock 70kDa protein 1/2/6/8 | (RefSeq) heat shock protein 68	Spliceosome (ko03040);; Protein processing in endoplasmic reticulum (ko04141);; Endocytosis (ko04144)	[O]	Posttranslational modification, protein turnover, chaperones	Hsp70 protein	Heat shock 70 kDa protein IV OS=Paracentrotus lividus OX=7656 GN=HSP70IV PE=3 SV=1	O	Posttranslational modification, protein turnover, chaperones	heat shock protein 70 [Cellana toreuma]
Sinonovacula_constricta_newGene_4606	38	25	33	95	169	183	0.427501	0.243223	0.407847	0.988384	1.48496	1.47282	0.000163483	2.2851	up	[F]	Nucleotide transport and metabolism	Biological Process: regulation of cell growth (GO:0001558);; Molecular Function: molecular_function (GO:0003674);; Molecular Function: catalytic activity (GO:0003824);; Molecular Function: serine-type endopeptidase activity (GO:0004252);; Molecular Function: binding (GO:0005488);; Molecular Function: protein binding (GO:0005515);; Cellular Component: cellular_component (GO:0005575);; Cellular Com…	K22928|3.0e-25|cmk:103181622|K22928 2'-deoxynucleoside 5'-phosphate N-hydrolase [EC:3.2.2.-] | (RefSeq) dnph1; 2'-deoxynucleoside 5'-phosphate N-hydrolase 1	--	--	--	Nucleoside 2-deoxyribosyltransferase	Putative 2'-deoxynucleoside 5'-phosphate N-hydrolase 1 OS=Nematostella vectensis OX=45351 GN=v1g160099 PE=3 SV=1	F	Nucleotide transport and metabolism	DNPH1 [Mytilus coruscus]
Sinonovacula_constricta_newGene_81686	296	258	287	387	262	3431	0.328236	0.370786	0.362552	0.592246	0.335147	4.14837	0.00195765	2.28019	up	--	--	--	--	--	--	--	--	--	--	--	hypothetical protein OCBIM_22033088mg [Octopus bimaculoides]
Sinonovacula_constricta_newGene_56771	27	21	3	96	38	91	0.149003	0.136242	0.010966	0.664139	0.222916	0.511943	0.005431	2.26311	up	[F]	Nucleotide transport and metabolism	Molecular Function: iron ion binding (GO:0005506);; Molecular Function: oxidoreductase activity (GO:0016491);; Molecular Function: molybdopterin cofactor binding (GO:0043546);; Molecular Function: 2 iron, 2 sulfur cluster binding (GO:0051537);; Biological Process: oxidation-reduction process (GO:0055114);; Molecular Function: FAD binding (GO:0071949);;	K00106|2.7e-172|xtr:100497499|K00106 xanthine dehydrogenase/oxidase [EC:1.17.1.4 1.17.3.2] | (RefSeq) xdh; xanthine dehydrogenase/oxidase	Purine metabolism (ko00230);; Caffeine metabolism (ko00232);; Drug metabolism - other enzymes (ko00983);; Peroxisome (ko04146)	[F]	Nucleotide transport and metabolism	Molybdopterin-binding domain of aldehyde dehydrogenase	Xanthine dehydrogenase OS=Calliphora vicina OX=7373 GN=XDH PE=2 SV=1	F	Nucleotide transport and metabolism	xanthine dehydrogenase/oxidase-like [Actinia tenebrosa]
Sinonovacula_constricta_newGene_35884	373	432	283	1721	2189	972	0.798671	1.21986	0.701419	5.33301	5.35025	2.23208	7.05e-07	2.25904	up	--	--	Biological Process: negative regulation of TOR signaling (GO:0032007);; Biological Process: neurotrophin TRK receptor signaling pathway (GO:0048011);;	K16184|9.4e-13|myi:110449090|K16184 proline-rich AKT1 substrate 1 | (RefSeq) uncharacterized protein LOC110449090	Autophagy - animal (ko04140);; mTOR signaling pathway (ko04150)	--	--	Proline-rich AKT1 substrate 1	--	--	--	uncharacterized protein LOC117336208 isoform X2 [Pecten maximus]
Sinonovacula_constricta_newGene_82136	97	56	34	132	317	379	0.501267	0.366693	0.197821	0.943105	1.85605	2.1033	0.000294764	2.21253	up	--	--	Cellular Component: extracellular region (GO:0005576);; Biological Process: chitin metabolic process (GO:0006030);; Molecular Function: chitin binding (GO:0008061);;	--	--	--	--	Chitin binding Peritrophin-A domain	--	O	Posttranslational modification, protein turnover, chaperones	--
Sinonovacula_constricta_newGene_24107	18	40	40	88	325	29	0.174815	0.504772	0.441449	1.20169	3.64994	0.307364	0.00842137	2.20213	up	--	--	Molecular Function: G-protein coupled receptor activity (GO:0004930);; Biological Process: cell surface receptor signaling pathway (GO:0007166);; Cellular Component: integral component of membrane (GO:0016021);;	K04579|4.9e-87|lgi:LOTGIDRAFT_141716|K04579 corticotropin releasing hormone receptor 2 | (RefSeq) hypothetical protein	Neuroactive ligand-receptor interaction (ko04080)	[T]	Signal transduction mechanisms	7 transmembrane receptor (Secretin family)	Diuretic hormone receptor OS=Acheta domesticus OX=6997 PE=2 SV=1	T	Signal transduction mechanisms	corticotropin-releasing factor receptor 2-like isoform X1 [Pecten maximus]
Sinonovacula_constricta_newGene_56822	157	153	166	97	250	1865	0.605288	0.75599	0.729319	0.519652	1.09866	7.84624	0.00518692	2.19734	up	--	--	Cellular Component: integral component of membrane (GO:0016021);;	K14738|1.5e-102|myi:110464479|K14738 metalloreductase STEAP2 [EC:1.16.1.-] | (RefSeq) metalloreductase STEAP2-like isoform X1	--	--	--	Ferric reductase like transmembrane component	--	S	Function unknown	metalloreductase STEAP2-like isoform X4 [Mizuhopecten yessoensis]
Sinonovacula_constricta_newGene_50664	42	16	67	308	31	157	0.43536	0.196792	0.794965	4.53509	0.363264	1.78733	0.00894613	2.1758	up	--	--	--	--	--	--	--	Ankyrin repeats (many copies)	--	O	Posttranslational modification, protein turnover, chaperones	unnamed protein product [Mytilus coruscus]
Sinonovacula_constricta_newGene_88992	14	15	53	98	201	53	0.077473	0.11235	0.357008	0.812617	1.35869	0.336884	0.00475484	2.17245	up	--	--	Molecular Function: guanylate cyclase activity (GO:0004383);; Molecular Function: protein kinase activity (GO:0004672);; Molecular Function: ATP binding (GO:0005524);; Cellular Component: integral component of membrane (GO:0016021);; Biological Process: intracellular signal transduction (GO:0035556);;	K01769|3.9e-121|pcan:112566860|K01769 guanylate cyclase, other [EC:4.6.1.2] | (RefSeq) LOW QUALITY PROTEIN: receptor-type guanylate cyclase Gyc76C-like	Purine metabolism (ko00230)	[T]	Signal transduction mechanisms	Receptor family ligand binding region	Guanylate cyclase 32E OS=Drosophila melanogaster OX=7227 GN=Gyc32E PE=1 SV=4	T	Signal transduction mechanisms	LOW QUALITY PROTEIN: receptor-type guanylate cyclase Gyc76C-like [Pomacea canaliculata]
Sinonovacula_constricta_newGene_5326	461	1294	590	2022	4009	4582	1.69062	4.66875	1.82728	7.96384	9.8726	10.7857	7.16e-06	2.17233	up	[T]	Signal transduction mechanisms	Molecular Function: protein kinase activity (GO:0004672);; Molecular Function: ATP binding (GO:0005524);; Biological Process: protein phosphorylation (GO:0006468);; Cellular Component: integral component of membrane (GO:0016021);;	K05121|2.2e-42|uah:113260555|K05121 endothelial-specific receptor tyrosine kinase [EC:2.7.10.1] | (RefSeq) TEK; angiopoietin-1 receptor isoform X1	MAPK signaling pathway (ko04010);; Ras signaling pathway (ko04014);; Rap1 signaling pathway (ko04015);; HIF-1 signaling pathway (ko04066);; PI3K-Akt signaling pathway (ko04151);; Rheumatoid arthritis (ko05323)	[T]	Signal transduction mechanisms	Protein tyrosine and serine/threonine kinase	Fibroblast growth factor receptor 2 OS=Dugesia japonica OX=6161 GN=FGFR2 PE=2 SV=1	T	Signal transduction mechanisms	uncharacterized protein LOC110457120 [Mizuhopecten yessoensis]
Sinonovacula_constricta_newGene_15042	85	66	88	104	501	449	3.36247	3.3275	3.91951	5.71442	22.6765	19.1042	0.000418789	2.16867	up	--	--	Biological Process: formation of cytoplasmic translation initiation complex (GO:0001732);; Molecular Function: translation initiation factor activity (GO:0003743);; Cellular Component: eukaryotic translation initiation factor 3 complex (GO:0005852);; Cellular Component: eukaryotic 43S preinitiation complex (GO:0016282);; Cellular Component: eukaryotic 48S preinitiation complex (GO:0033290);;	K15029|2.7e-18|lak:106170141|K15029 translation initiation factor 3 subunit L | (RefSeq) eukaryotic translation initiation factor 3 subunit L isoform X1	--	[JK]	Translation, ribosomal structure and biogenesis;; Transcription	--	--	J	Translation, ribosomal structure and biogenesis	eukaryotic translation initiation factor 3 subunit L isoform X1 [Lingula anatina]
Sinonovacula_constricta_newGene_61163	239	71	469	864	673	1745	0.334669	0.144364	0.741515	1.7383	1.10686	2.89085	0.000380016	2.16054	up	--	--	Biological Process: deoxyribonucleotide biosynthetic process (GO:0009263);;	--	--	--	--	--	--	S	Function unknown	uncharacterized protein F54H12.2-like [Crassostrea virginica]
Sinonovacula_constricta_newGene_86194	69	19	48	288	71	172	0.301458	0.072801	0.162341	1.53991	0.372079	0.561583	0.00254936	2.15748	up	--	--	Cellular Component: integral component of membrane (GO:0016021);;	--	--	--	--	--	--	--	--	uncharacterized protein LOC117337886 [Pecten maximus]
ctg4362.1.gene	13	27	24	32	131	122	0.191159	0.529749	0.415408	0.678344	2.30091	2.03585	0.00331382	2.14451	up	--	--	Biological Process: cellular amino acid metabolic process (GO:0006520);; Molecular Function: carboxy-lyase activity (GO:0016831);; Molecular Function: pyridoxal phosphate binding (GO:0030170);;	K01590|1.1e-44|lgi:LOTGIDRAFT_119964|K01590 histidine decarboxylase [EC:4.1.1.22] | (RefSeq) hypothetical protein	Histidine metabolism (ko00340)	[E]	Amino acid transport and metabolism	--	Histidine decarboxylase OS=Drosophila melanogaster OX=7227 GN=Hdc PE=2 SV=2	E	Amino acid transport and metabolism	histidine decarboxylase-like [Pecten maximus]
Sinonovacula_constricta_newGene_58233	258	359	130	128	1363	1839	1.12014	1.99465	0.639416	0.773827	6.75832	8.66628	0.00252051	2.13336	up	--	--	Biological Process: regulation of TOR signaling (GO:0032006);;	K04370|2.3e-25|lak:106170775|K04370 ragulator complex protein LAMTOR3 | (RefSeq) ragulator complex protein LAMTOR3-A isoform X1	mTOR signaling pathway (ko04150)	--	--	Mitogen-activated protein kinase kinase 1 interacting	Ragulator complex protein LAMTOR3 homolog OS=Drosophila melanogaster OX=7227 GN=CG5110 PE=2 SV=1	S	Function unknown	ragulator complex protein LAMTOR3-A-like [Crassostrea virginica]
Sinonovacula_constricta_newGene_18945	189	74	115	97	1274	202	1.53557	0.782623	1.12846	1.21647	11.8272	1.65924	0.00600007	2.12382	up	[O]	Posttranslational modification, protein turnover, chaperones	Molecular Function: serine-type endopeptidase activity (GO:0004252);; Molecular Function: tripeptidyl-peptidase activity (GO:0008240);;	K01280|1.6e-259|myi:110462454|K01280 tripeptidyl-peptidase II [EC:3.4.14.10] | (RefSeq) LOW QUALITY PROTEIN: tripeptidyl-peptidase 2-like	--	[O]	Posttranslational modification, protein turnover, chaperones	Subtilase family	Tripeptidyl-peptidase 2 OS=Caenorhabditis elegans OX=6239 GN=tpp-2 PE=2 SV=1	O	Posttranslational modification, protein turnover, chaperones	tripeptidyl-peptidase 2-like [Pecten maximus]
Sinonovacula_constricta_newGene_65807	52	12	121	244	361	136	0.186664	0.051294	0.49948	1.23078	1.48735	0.517767	0.00474252	2.11929	up	--	--	Cellular Component: small-subunit processome (GO:0032040);;	K14773|1.8e-49|myi:110449161|K14773 U3 small nucleolar RNA-associated protein 23 | (RefSeq) rRNA-processing protein UTP23 homolog	--	[R]	General function prediction only	Fcf1	--	S	Function unknown	rRNA-processing protein UTP23 homolog [Mizuhopecten yessoensis]
Sinonovacula_constricta_newGene_52403	42	18	20	42	41	251	0.185955	0.099884	0.098066	0.260177	0.204131	1.20763	0.0081578	2.11037	up	--	--	Molecular Function: protein binding (GO:0005515);;	--	--	--	--	BTB/POZ domain	--	S	Function unknown	BTB and MATH domain-containing protein 15 [Stylophora pistillata]
Sinonovacula_constricta_newGene_5415	1519	676	194	5851	2196	587	4.04983	2.54242	0.648924	24.3609	7.38011	1.86388	0.00552407	2.10265	up	--	--	Molecular Function: carbohydrate binding (GO:0030246);;	K10093|9.8e-16|lak:106172425|K10093 galectin-9 | (RefSeq) galectin-4	--	--	--	Galactoside-binding lectin	--	W	Extracellular structures	galectin [Sinonovacula constricta]
Sinonovacula_constricta_newGene_85290	79	60	51	175	516	75	0.361372	0.346394	0.260234	1.09847	2.65316	0.36158	0.002705	2.09581	up	--	--	Biological Process: reproduction (GO:0000003);; Biological Process: cell cycle checkpoint (GO:0000075);; Biological Process: microtubule cytoskeleton organization (GO:0000226);; Cellular Component: nuclear chromosome (GO:0000228);; Biological Process: mitotic cell cycle (GO:0000278);; Biological Process: nuclear division (GO:0000280);; Biological Process: mitotic cytokinesis (GO:0000281);; Biolog…	K08775|2.9e-65|myi:110455004|K08775 breast cancer 2 susceptibility protein | (RefSeq) uncharacterized protein LOC110455004	Homologous recombination (ko03440);; Fanconi anemia pathway (ko03460)	[L]	Replication, recombination and repair	BRCA2, helical	--	L	Replication, recombination and repair	breast cancer type 2 susceptibility protein homolog isoform X2 [Pecten maximus]
Sinonovacula_constricta_newGene_85294	462	153	179	505	2356	251	0.850083	0.394598	0.370752	1.27029	4.87208	0.533962	0.00298418	2.08333	up	--	--	Biological Process: double-strand break repair via homologous recombination (GO:0000724);;	K08775|2.3e-11|crg:105327701|K08775 breast cancer 2 susceptibility protein | (RefSeq) breast cancer type 2 susceptibility protein homolog	Homologous recombination (ko03440);; Fanconi anemia pathway (ko03460)	--	--	BRCA2 repeat	--	--	--	breast cancer type 2 susceptibility protein homolog isoform X1 [Crassostrea gigas]
Sinonovacula_constricta_newGene_48876	56	77	61	71	184	575	0.111462	0.238385	0.129669	0.235833	0.429723	1.19209	0.00298757	2.082	up	--	--	Biological Process: reproduction (GO:0000003);; Cellular Component: nuclear chromosome (GO:0000228);; Biological Process: nuclear division (GO:0000280);; Cellular Component: chromosome, telomeric region (GO:0000781);; Cellular Component: nuclear chromosome, telomeric region (GO:0000784);; Molecular Function: DNA binding (GO:0003677);; Cellular Component: cellular_component (GO:0005575);; Cellular…	--	--	--	--	--	--	K	Transcription	telomere repeats-binding bouquet formation protein 1-like [Pecten maximus]
Sinonovacula_constricta_newGene_75407	122	115	86	283	474	550	0.42977	0.514061	0.339198	1.38413	1.89879	2.08901	4.58e-05	2.07212	up	--	--	Biological Process: cell morphogenesis (GO:0000902);;	K16810|1.2e-216|crg:105322555|K16810 TBCC domain-containing protein 1 | (RefSeq) TBCC domain-containing protein 1-like	--	[S]	Function unknown	Tubulin binding cofactor C	--	S	Function unknown	TBCCD1 [Mytilus coruscus]
Sinonovacula_constricta_newGene_85252	280	304	149	720	1337	871	0.621582	0.866223	0.373362	2.12145	3.47674	2.08321	1.33e-05	2.0614	up	--	--	Biological Process: carbohydrate metabolic process (GO:0005975);; Molecular Function: kinase activity (GO:0016301);; Molecular Function: phosphotransferase activity, alcohol group as acceptor (GO:0016773);;	K08074|2.4e-109|crg:105345955|K08074 ADP-dependent glucokinase [EC:2.7.1.147] | (RefSeq) ADP-dependent glucokinase-like	Glycolysis / Gluconeogenesis (ko00010);; Carbon metabolism (ko01200)	[GR]	Carbohydrate transport and metabolism;; General function prediction only	ADP-specific Phosphofructokinase/Glucokinase conserved region	Probable ADP-dependent glucokinase OS=Caenorhabditis elegans OX=6239 GN=C50D2.7 PE=1 SV=1	G	Carbohydrate transport and metabolism	ADPGK [Mytilus coruscus]
ctg8830.1.gene	38	51	33	156	92	236	2.64111	4.58183	2.5969	15.3394	7.39344	18.0052	0.00121756	2.05023	up	[O]	Posttranslational modification, protein turnover, chaperones	Molecular Function: ATP binding (GO:0005524);;	K03283|8.8e-24|lgi:LOTGIDRAFT_198956|K03283 heat shock 70kDa protein 1/2/6/8 | (RefSeq) hypothetical protein	Spliceosome (ko03040);; Protein processing in endoplasmic reticulum (ko04141);; Endocytosis (ko04144)	[O]	Posttranslational modification, protein turnover, chaperones	Hsp70 protein	Heat shock cognate 70 kDa protein OS=Echinococcus granulosus OX=6210 GN=HSP70 PE=2 SV=1	O	Posttranslational modification, protein turnover, chaperones	heat shock protein 70-2 [Dugesia japonica]
ctg5137.3_evm.TU.ctg5137.4.gene	16	29	4	72	57	64	0.061095	0.146278	0.01436	0.398156	0.255795	0.276632	0.00844069	2.04022	up	--	--	--	--	--	--	--	ROS/MUCR transcriptional regulator protein	--	--	--	--
Sinonovacula_constricta_newGene_86883	424	215	131	807	1333	771	0.848506	0.545793	0.334653	2.54899	3.51478	1.86007	4.4e-05	2.0371	up	--	--	Cellular Component: extracellular region (GO:0005576);; Biological Process: chitin metabolic process (GO:0006030);; Molecular Function: chitin binding (GO:0008061);;	K17495|1.6e-137|ccae:111941234|K17495 CUB and sushi domain-containing protein | (RefSeq) SVEP1; sushi, von Willebrand factor type A, EGF and pentraxin domain-containing protein 1	--	[TV]	Signal transduction mechanisms;; Defense mechanisms	Sushi repeat (SCR repeat)	--	T	Signal transduction mechanisms	sushi, von Willebrand factor type A, EGF and pentraxin domain-containing protein 1-like [Crassostrea gigas]
Sinonovacula_constricta_newGene_64768	342	269	299	656	1662	1240	0.984687	1.0724	0.967438	2.75234	5.76695	4.01874	3.9e-06	2.02498	up	--	--	Cellular Component: integral component of membrane (GO:0016021);;	--	--	--	--	--	--	O	Posttranslational modification, protein turnover, chaperones	unnamed protein product [Mytilus coruscus]
Sinonovacula_constricta_newGene_72264	45	44	23	42	109	296	0.132264	0.16502	0.074264	0.169617	0.361954	0.937593	0.006292	2.00334	up	--	--	Molecular Function: calcium ion binding (GO:0005509);;	K14616|1.5e-307|crg:105327358|K14616 cubilin | (RefSeq) cubilin isoform X1	--	[H]	Coenzyme transport and metabolism	CUB domain	Cubilin homolog OS=Drosophila melanogaster OX=7227 GN=Cubn PE=2 SV=3	T	Signal transduction mechanisms	cubilin-like [Pecten maximus]
Sinonovacula_constricta_newGene_76778	117	107	120	411	476	402	0.37524	0.412111	0.429937	1.529	1.44742	1.23308	5.14e-05	1.99417	up	[M]	Cell wall/membrane/envelope biogenesis	Molecular Function: UDP-N-acetylglucosamine-dolichyl-phosphate N-acetylglucosaminephosphotransferase activity (GO:0003975);; Biological Process: dolichol-linked oligosaccharide biosynthetic process (GO:0006488);; Molecular Function: phospho-N-acetylmuramoyl-pentapeptide-transferase activity (GO:0008963);; Cellular Component: integral component of membrane (GO:0016021);;	K01001|3.5e-178|crg:105319584|K01001 UDP-N-acetylglucosamine--dolichyl-phosphate N-acetylglucosaminephosphotransferase [EC:2.7.8.15] | (RefSeq) UDP-N-acetylglucosamine--dolichyl-phosphate N-acetylglucosaminephosphotransferase	N-Glycan biosynthesis (ko00510)	[G]	Carbohydrate transport and metabolism	Glycosyl transferase family 4	UDP-N-acetylglucosamine--dolichyl-phosphate N-acetylglucosaminephosphotransferase OS=Dictyostelium discoideum OX=44689 GN=alg7 PE=3 SV=1	G	Carbohydrate transport and metabolism	UDP-N-acetylglucosamine--dolichyl-phosphate N-acetylglucosaminephosphotransferase-like [Crassostrea virginica]
Sinonovacula_constricta_newGene_73803	59	89	77	374	399	48	0.220459	0.422771	0.323957	1.93508	1.68962	0.19071	0.00706903	1.98085	up	--	--	Biological Process: biological_process (GO:0008150);; Biological Process: regulation of signal transduction (GO:0009966);; Biological Process: regulation of cell communication (GO:0010646);; Cellular Component: integral component of membrane (GO:0016021);; Biological Process: regulation of signaling (GO:0023051);; Biological Process: regulation of response to stimulus (GO:0048583);; Biological Pr…	K03843|1.2e-13|tng:GSTEN00034041G001|K03843 alpha-1,3/alpha-1,6-mannosyltransferase [EC:2.4.1.132 2.4.1.257] | (RefSeq) unnamed protein product	N-Glycan biosynthesis (ko00510);; Various types of N-glycan biosynthesis (ko00513)	[T]	Signal transduction mechanisms	DOMON domain	--	T	Signal transduction mechanisms	unnamed protein product [Mytilus coruscus]
Sinonovacula_constricta_newGene_16047	372	252	152	917	898	1013	1.1734	1.01327	0.541359	4.00224	3.20873	3.43111	1.61e-05	1.97483	up	[Q]	Secondary metabolites biosynthesis, transport and catabolism	Molecular Function: peroxidase activity (GO:0004601);; Biological Process: response to oxidative stress (GO:0006979);; Molecular Function: heme binding (GO:0020037);;	K19511|5.2e-133|myi:110453503|K19511 peroxidase [EC:1.11.1.7] | (RefSeq) chorion peroxidase-like isoform X1	--	[R]	General function prediction only	Animal haem peroxidase	Chorion peroxidase OS=Anopheles gambiae OX=7165 GN=pxt PE=2 SV=3	T	Signal transduction mechanisms	PXDN [Mytilus coruscus]
Sinonovacula_constricta_newGene_48491	191	75	39	284	565	245	0.581067	0.287644	0.133212	1.19166	1.94627	0.799392	0.00178841	1.97388	up	--	--	Molecular Function: chitin binding (GO:0008061);; Molecular Function: oxidoreductase activity (GO:0016491);; Molecular Function: metal ion binding (GO:0046872);;	K00505|4.7e-91|myi:110454385|K00505 tyrosinase [EC:1.14.18.1] | (RefSeq) uncharacterized protein LOC110454385	Tyrosine metabolism (ko00350)	--	--	Common central domain of tyrosinase	Putative tyrosinase-like protein tyr-1 OS=Caenorhabditis elegans OX=6239 GN=tyr-1 PE=1 SV=2	S	Function unknown	Tyrp-1 [Hyriopsis cumingii]
Sinonovacula_constricta_newGene_80515	56	111	117	294	687	91	0.30547	0.776021	0.728852	2.30374	4.3437	0.532957	0.00507088	1.97057	up	--	--	Molecular Function: molecular_function (GO:0003674);; Molecular Function: hormone activity (GO:0005179);; Molecular Function: binding (GO:0005488);; Molecular Function: protein binding (GO:0005515);; Cellular Component: cellular_component (GO:0005575);; Cellular Component: extracellular region (GO:0005576);; Cellular Component: extracellular space (GO:0005615);; Cellular Component: intracellular …	--	--	--	--	Cystine-knot domain	Thyrostimulin beta-5 subunit OS=Conus victoriae OX=319920 PE=2 SV=1	O	Posttranslational modification, protein turnover, chaperones	LOW QUALITY PROTEIN: thyrostimulin beta-5 subunit-like [Pomacea canaliculata]
Sinonovacula_constricta_newGene_58888	65	78	25	105	248	291	0.372045	0.56931	0.161578	0.833374	1.60752	1.79336	0.00227466	1.96516	up	[G]	Carbohydrate transport and metabolism	Molecular Function: hydrolase activity, hydrolyzing O-glycosyl compounds (GO:0004553);; Molecular Function: beta-N-acetylhexosaminidase activity (GO:0004563);; Biological Process: carbohydrate metabolic process (GO:0005975);; Molecular Function: polysaccharide binding (GO:0030247);;	K12373|1.5e-40|myi:110451485|K12373 hexosaminidase [EC:3.2.1.52] | (RefSeq) uncharacterized protein LOC110451485	Other glycan degradation (ko00511);; Various types of N-glycan biosynthesis (ko00513);; Amino sugar and nucleotide sugar metabolism (ko00520);; Glycosaminoglycan degradation (ko00531);; Glycosphingolipid biosynthesis - globo and isoglobo series (ko00603);; Glycosphingolipid biosynthesis - ganglio series (ko00604);; Lysosome (ko04142)	--	--	Glycosyl hydrolase family 20, catalytic domain	--	G	Carbohydrate transport and metabolism	uncharacterized protein LOC114946993 isoform X1 [Acropora millepora]
Sinonovacula_constricta_newGene_758	39	50	57	236	188	99	0.248741	0.518963	0.437918	1.96391	1.3809	0.792892	0.00193117	1.95354	up	--	--	Cellular Component: plasma membrane (GO:0005886);; Biological Process: ion transport (GO:0006811);; Cellular Component: integral component of membrane (GO:0016021);; Molecular Function: transmembrane transporter activity (GO:0022857);;	K14353|2.0e-78|obi:106880027|K14353 solute carrier organic anion transporter family, member 3A | (RefSeq) solute carrier organic anion transporter family member 5A1-like	--	[Q]	Secondary metabolites biosynthesis, transport and catabolism	Organic Anion Transporter Polypeptide (OATP) family	Solute carrier organic anion transporter family member 74D OS=Drosophila melanogaster OX=7227 GN=Oatp74D PE=2 SV=2	Q	Secondary metabolites biosynthesis, transport and catabolism	solute carrier organic anion transporter family member 5A1-like [Octopus vulgaris]
Sinonovacula_constricta_newGene_51337	604	114	173	960	1377	682	4.36913	0.822102	1.11033	9.00915	10.5769	6.02311	0.000710058	1.9342	up	[DZ]	Cell cycle control, cell division, chromosome partitioning;; Cytoskeleton	Molecular Function: ubiquitin-protein transferase activity (GO:0004842);;	K10615|1.2e-42|crg:105340402|K10615 E3 ubiquitin-protein ligase HERC4 [EC:2.3.2.26] | (RefSeq) probable E3 ubiquitin-protein ligase HERC4	Ubiquitin mediated proteolysis (ko04120)	[O]	Posttranslational modification, protein turnover, chaperones	Regulator of chromosome condensation (RCC1) repeat	Probable E3 ubiquitin-protein ligase HERC2 OS=Drosophila melanogaster OX=7227 GN=HERC2 PE=1 SV=3	O	Posttranslational modification, protein turnover, chaperones	probable E3 ubiquitin-protein ligase HERC4 [Crassostrea gigas]
Sinonovacula_constricta_newGene_2331	102	255	171	948	272	673	0.917268	3.34	2.14198	11.3606	3.08403	7.23704	0.00140596	1.93271	up	--	--	Cellular Component: extracellular space (GO:0005615);; Cellular Component: integral component of membrane (GO:0016021);;	--	--	--	--	--	--	--	--	PREDICTED: short-chain collagen C4-like [Branchiostoma belcheri]
Sinonovacula_constricta_newGene_17346	302	233	90	779	296	1135	1.14242	1.1191	0.376156	4.0729	1.26321	4.5992	0.00116313	1.92598	up	[G]	Carbohydrate transport and metabolism	Molecular Function: molecular_function (GO:0003674);; Molecular Function: catalytic activity (GO:0003824);; Molecular Function: hydrolase activity, hydrolyzing O-glycosyl compounds (GO:0004553);; Molecular Function: alpha-galactosidase activity (GO:0004557);; Cellular Component: cellular_component (GO:0005575);; Cellular Component: intracellular (GO:0005622);; Cellular Component: cell (GO:0005623…	K01189|3.5e-58|myi:110454114|K01189 alpha-galactosidase [EC:3.2.1.22] | (RefSeq) alpha-N-acetylgalactosaminidase-like isoform X1	Galactose metabolism (ko00052);; Glycerolipid metabolism (ko00561);; Sphingolipid metabolism (ko00600);; Glycosphingolipid biosynthesis - globo and isoglobo series (ko00603);; Lysosome (ko04142)	[G]	Carbohydrate transport and metabolism	Alpha galactosidase A	--	G	Carbohydrate transport and metabolism	alpha-galactosidase A-like isoform X2 [Mizuhopecten yessoensis]
Sinonovacula_constricta_newGene_74717	83	31	78	277	188	191	0.542148	0.32052	0.480563	2.24062	1.36901	1.34726	0.00143391	1.92136	up	--	--	--	--	--	--	--	--	--	--	--	unnamed protein product [Mytilus coruscus]
Sinonovacula_constricta_newGene_47271	221	191	257	919	545	884	0.458782	0.503806	0.62694	2.6346	1.2834	1.96352	3.88e-05	1.91846	up	[O]	Posttranslational modification, protein turnover, chaperones	Molecular Function: ATP binding (GO:0005524);;	K03283|4.6e-261|crg:105348304|K03283 heat shock 70kDa protein 1/2/6/8 | (RefSeq) heat shock protein 68	Spliceosome (ko03040);; Protein processing in endoplasmic reticulum (ko04141);; Endocytosis (ko04144)	[O]	Posttranslational modification, protein turnover, chaperones	Hsp70 protein	Heat shock protein 70 B2 OS=Anopheles albimanus OX=7167 GN=HSP70B2 PE=3 SV=1	O	Posttranslational modification, protein turnover, chaperones	heat shock protein 70 [Cellana toreuma]
Sinonovacula_constricta_newGene_83904	37	21	10	68	123	43	0.112566	0.081048	0.0312	0.285669	0.423745	0.138288	0.00864432	1.89573	up	--	--	Molecular Function: zinc ion binding (GO:0008270);;	K12026|7.8e-16|obi:106878936|K12026 tripartite motif-containing protein 56 [EC:2.3.2.27] | (RefSeq) E3 ubiquitin-protein ligase TRIM36-like	--	--	--	B-box zinc finger	--	--	--	uncharacterized protein LOC111115845 [Crassostrea virginica]
Sinonovacula_constricta_newGene_56556	19	79	56	234	104	202	0.056537	0.310257	0.196289	1.00584	0.366244	0.672078	0.00755995	1.86728	up	--	--	Molecular Function: nucleic acid binding (GO:0003676);; Biological Process: DNA integration (GO:0015074);;	K06065|9.4e-69|xma:102225078|K06065 nuclear receptor co-repressor 2 | (RefSeq) uncharacterized protein LOC102225078	Notch signaling pathway (ko04330)	[R]	General function prediction only	RNase H-like domain found in reverse transcriptase	Retrovirus-related Pol polyprotein from transposon 17.6 OS=Drosophila melanogaster OX=7227 GN=pol PE=4 SV=1	L	Replication, recombination and repair	uncharacterized protein LOC105329231 [Crassostrea gigas]
Sinonovacula_constricta_newGene_59198	203	73	180	298	872	386	0.398637	0.179908	0.406272	0.821344	1.87418	0.829079	0.000931655	1.86372	up	[F]	Nucleotide transport and metabolism	Molecular Function: phosphoribosylformylglycinamidine synthase activity (GO:0004642);; Biological Process: 'de novo' IMP biosynthetic process (GO:0006189);; Biological Process: glutamine metabolic process (GO:0006541);;	K01952|0.0e+00|crg:105346301|K01952 phosphoribosylformylglycinamidine synthase [EC:6.3.5.3] | (RefSeq) phosphoribosylformylglycinamidine synthase isoform X1	Purine metabolism (ko00230)	[F]	Nucleotide transport and metabolism	CobB/CobQ-like glutamine amidotransferase domain	Phosphoribosylformylglycinamidine synthase OS=Drosophila melanogaster OX=7227 GN=Pfas PE=1 SV=2	F	Nucleotide transport and metabolism	phosphoribosylformylglycinamidine synthase isoform X3 [Crassostrea gigas]
Sinonovacula_constricta_newGene_33685	344	407	597	854	1580	2292	2.49942	4.32037	5.80021	9.31608	15.7321	22.128	3.77e-05	1.8395	up	[E]	Amino acid transport and metabolism	Molecular Function: carboxy-lyase activity (GO:0016831);; Biological Process: carboxylic acid metabolic process (GO:0019752);; Molecular Function: pyridoxal phosphate binding (GO:0030170);;	K01594|9.6e-173|myi:110466525|K01594 sulfinoalanine decarboxylase [EC:4.1.1.29] | (RefSeq) cysteine sulfinic acid decarboxylase-like isoform X1	Taurine and hypotaurine metabolism (ko00430)	[E]	Amino acid transport and metabolism	Pyridoxal-dependent decarboxylase conserved domain	Glutamate decarboxylase OS=Drosophila melanogaster OX=7227 GN=Gad1 PE=2 SV=2	E	Amino acid transport and metabolism	cysteine sulfinic acid decarboxylase [Crassostrea gigas]
Sinonovacula_constricta_newGene_51805	202	93	92	372	499	400	2.11341	1.24429	1.06515	6.96836	7.67185	5.9104	0.000379794	1.83501	up	[G]	Carbohydrate transport and metabolism	Molecular Function: transmembrane transporter activity (GO:0022857);;	K23677|1.3e-32|myi:110453311|K23677 MFS transporter, Spinster family, sphingosine-1-phosphate transporter | (RefSeq) protein spinster homolog 1-like isoform X1	--	[G]	Carbohydrate transport and metabolism	Major Facilitator Superfamily	Protein spinster OS=Drosophila melanogaster OX=7227 GN=spin PE=1 SV=1	G	Carbohydrate transport and metabolism	Protein spinster-like 1 [Mizuhopecten yessoensis]
Sinonovacula_constricta_newGene_87465	41	29	29	38	117	190	0.205523	0.185689	0.165824	0.263063	0.667083	1.02345	0.00681968	1.83182	up	--	--	Molecular Function: nucleic acid binding (GO:0003676);;	K07665|4.2e-20|api:107884559|K07665 two-component system, OmpR family, copper resistance phosphate regulon response regulator CusR | (RefSeq) uncharacterized protein LOC107884559	--	--	--	DDE superfamily endonuclease	--	K	Transcription	uncharacterized protein LOC117315841 [Pecten maximus]
Sinonovacula_constricta_newGene_71782	1390	928	1358	2951	3692	5433	14.1944	11.6502	15.8036	40.5919	41.0311	57.5208	9.03e-07	1.79182	up	--	--	Cellular Component: nucleus (GO:0005634);; Cellular Component: cytoplasm (GO:0005737);; Biological Process: negative regulation of transcription, DNA-templated (GO:0045892);; Molecular Function: protein dimerization activity (GO:0046983);;	K17693|2.1e-16|crg:105344816|K17693 DNA-binding protein inhibitor ID2 | (RefSeq) DNA-binding protein inhibitor ID-2	TGF-beta signaling pathway (ko04350)	--	--	Helix-loop-helix DNA-binding domain	Protein extra-macrochaetae OS=Drosophila melanogaster OX=7227 GN=emc PE=1 SV=2	K	Transcription	ID [Meretrix meretrix]
Sinonovacula_constricta_newGene_48402	74	25	80	188	121	246	0.159648	0.069219	0.443776	0.783033	0.559863	0.610382	0.00550671	1.75152	up	--	--	--	--	--	--	--	--	--	--	--	TRIM2_3 [Mytilus coruscus]
Sinonovacula_constricta_newGene_69590	237	115	316	778	219	1051	1.02641	0.638057	1.55655	4.6794	1.0889	4.90632	0.00389978	1.73234	up	--	--	Molecular Function: GTP binding (GO:0005525);;	K12800|5.0e-22|mze:106675363|K12800 NACHT, LRR and PYD domains-containing protein 3 | (RefSeq) NACHT, LRR and PYD domains-containing protein 12	Necroptosis (ko04217);; NOD-like receptor signaling pathway (ko04621);; C-type lectin receptor signaling pathway (ko04625);; Salmonella infection (ko05132)	--	--	Septin	--	--	--	uncharacterized protein LOC111103347 isoform X1 [Crassostrea virginica]
Sinonovacula_constricta_newGene_33757	25	20	27	65	58	101	0.158806	0.131076	0.182746	0.381966	0.351081	0.544869	0.0076823	1.71257	up	--	--	Molecular Function: scavenger receptor activity (GO:0005044);; Cellular Component: membrane (GO:0016020);;	K14616|1.9e-06|pmur:107283309|K14616 cubilin | (RefSeq) CUBN; cubilin	--	--	--	Scavenger receptor cysteine-rich domain	--	T	Signal transduction mechanisms	deleted in malignant brain tumors 1 protein-like [Pecten maximus]
ctg6102.1.gene	104	53	163	195	256	551	3.29905	2.1279	5.8891	8.55912	9.2182	18.8601	0.00424821	1.70503	up	[T]	Signal transduction mechanisms	Molecular Function: calcium ion binding (GO:0005509);; Biological Process: calcium-mediated signaling (GO:0019722);;	K02183|7.7e-44|gga:396523|K02183 calmodulin | (RefSeq) CALM1; neo-calmodulin	Calcium signaling pathway (ko04020);; Phosphatidylinositol signaling system (ko04070);; Oocyte meiosis (ko04114);; Cellular senescence (ko04218);; Adrenergic signaling in cardiomyocytes (ko04261);; Vascular smooth muscle contraction (ko04270);; Apelin signaling pathway (ko04371);; C-type lectin receptor signaling pathway (ko04625);; Phototransduction (ko04744);; Insulin signaling pathway (ko04910…	[T]	Signal transduction mechanisms	EF hand	Calmodulin-alpha (Fragment) OS=Arbacia punctulata OX=7641 PE=1 SV=2	T	Signal transduction mechanisms	unnamed protein product [Toxocara canis]
Sinonovacula_constricta_newGene_61498	372	419	194	583	602	1951	5.41608	7.04808	3.21857	11.8093	9.23405	24.0544	0.00147304	1.69922	up	--	--	Molecular Function: protein binding (GO:0005515);; Molecular Function: peptidase inhibitor activity (GO:0030414);;	--	--	[WV]	Extracellular structures;; Defense mechanisms	von Willebrand factor type C domain	--	I	Lipid transport and metabolism	PREDICTED: kielin/chordin-like protein [Branchiostoma belcheri]
Sinonovacula_constricta_newGene_55585	128	249	165	295	928	486	0.604071	1.70269	0.887824	2.14522	5.05262	2.50691	0.0022829	1.67153	up	--	--	Cellular Component: anaphase-promoting complex (GO:0005680);; Biological Process: cell cycle (GO:0007049);; Biological Process: anaphase-promoting complex-dependent catabolic process (GO:0031145);; Biological Process: cell division (GO:0051301);;	K03357|1.4e-77|crg:105331482|K03357 anaphase-promoting complex subunit 10 | (RefSeq) anaphase-promoting complex subunit 10	Ubiquitin mediated proteolysis (ko04120)	[DO]	Cell cycle control, cell division, chromosome partitioning;; Posttranslational modification, protein turnover, chaperones	Anaphase-promoting complex, subunit 10 (APC10)	Anaphase-promoting complex subunit 10 OS=Drosophila melanogaster OX=7227 GN=APC10 PE=2 SV=2	--	--	APC10 [Mytilus coruscus]
Sinonovacula_constricta_newGene_60040	767	889	562	621	5218	1028	0.938884	1.29462	0.816178	1.08533	6.20333	1.37279	0.00769378	1.65322	up	[P]	Inorganic ion transport and metabolism	Cellular Component: integral component of membrane (GO:0016021);; Molecular Function: transmembrane transporter activity (GO:0022857);; Biological Process: transmembrane transport (GO:0055085);;	K08186|1.0e-136|myi:110466946|K08186 MFS transporter, MCT family, solute carrier family 16 (monocarboxylic acid transporters), member 9 | (RefSeq) monocarboxylate transporter 12-like	--	[G]	Carbohydrate transport and metabolism	Major Facilitator Superfamily	--	G	Carbohydrate transport and metabolism	Monocarboxylate transporter 13,Monocarboxylate transporter 9 [Mytilus coruscus]
ctg10813.5.gene	479	250	541	295	1433	2166	15.5319	10.3176	19.9355	13.2501	52.7301	75.5332	0.00376926	1.64595	up	--	--	Cellular Component: nucleosome (GO:0000786);; Molecular Function: DNA binding (GO:0003677);; Cellular Component: nucleus (GO:0005634);; Molecular Function: protein heterodimerization activity (GO:0046982);;	K11252|1.3e-48|crg:105320411|K11252 histone H2B | (RefSeq) histone H2B	--	[B]	Chromatin structure and dynamics	Core histone H2A/H2B/H3/H4	Histone H2B OS=Platynereis dumerilii OX=6359 PE=3 SV=2	B	Chromatin structure and dynamics	histone 2B [Phacoides pectinatus]
Sinonovacula_constricta_newGene_8487	44	27	53	101	88	177	0.133279	0.104431	0.182654	0.423699	0.302996	0.57937	0.00794833	1.64171	up	--	--	Cellular Component: integral component of membrane (GO:0016021);;	--	--	--	--	--	--	--	--	unnamed protein product [Mytilus coruscus]
Sinonovacula_constricta_newGene_59171	135	309	144	244	664	926	0.638326	1.87864	0.980423	1.58791	3.31426	6.28467	0.00474655	1.62438	up	--	--	--	K17902|6.6e-22|myi:110460549|K17902 TBC1 domain family member 4 | (RefSeq) TBC1 domain family member 4-like	--	--	--	--	--	--	--	TBC1 domain family member 4,TBC1 domain family member 1 [Mytilus coruscus]
Sinonovacula_constricta_newGene_52288	119	163	121	495	263	398	0.235429	0.412263	0.2724	1.36159	0.590666	0.849527	0.00244777	1.61802	up	--	--	--	--	--	--	--	--	--	--	--	hypothetical protein FHG87_004710 [Trinorchestia longiramus]
Sinonovacula_constricta_newGene_77446	78	116	144	398	164	413	0.522018	0.746977	0.849846	2.99313	1.06436	2.35884	0.00570495	1.6142	up	--	--	Biological Process: system process (GO:0003008);; Biological Process: sensory perception (GO:0007600);; Biological Process: biological_process (GO:0008150);; Cellular Component: integral component of membrane (GO:0016021);; Biological Process: sensory perception of pain (GO:0019233);; Biological Process: multicellular organismal process (GO:0032501);; Biological Process: nervous system process (G…	K06467|2.1e-17|phyp:113537394|K06467 CD22 antigen | (RefSeq) sialoadhesin-like isoform X1	Cell adhesion molecules (ko04514)	--	--	CD80-like C2-set immunoglobulin domain	--	T	Signal transduction mechanisms	nephrin-like [Mizuhopecten yessoensis]
Sinonovacula_constricta_newGene_76327	470	444	412	1236	911	1597	3.11868	3.75966	3.104	11.3459	6.85368	11.3829	0.000126979	1.58359	up	[O]	Posttranslational modification, protein turnover, chaperones	Molecular Function: ATP binding (GO:0005524);;	K03283|3.2e-217|crg:105348305|K03283 heat shock 70kDa protein 1/2/6/8 | (RefSeq) heat shock protein 68-like	Spliceosome (ko03040);; Protein processing in endoplasmic reticulum (ko04141);; Endocytosis (ko04144)	[O]	Posttranslational modification, protein turnover, chaperones	Hsp70 protein	Heat shock protein 70 B2 OS=Anopheles albimanus OX=7167 GN=HSP70B2 PE=3 SV=1	O	Posttranslational modification, protein turnover, chaperones	heat shock protein 70 [Cellana toreuma]
Sinonovacula_constricta_newGene_44319	322	175	530	677	1406	792	1.42183	0.987132	2.6612	4.14144	7.04248	3.75819	0.00156788	1.56671	up	[O]	Posttranslational modification, protein turnover, chaperones	Molecular Function: metalloendopeptidase activity (GO:0004222);; Molecular Function: zinc ion binding (GO:0008270);; Cellular Component: extracellular matrix (GO:0031012);;	K07763|1.9e-104|myi:110462871|K07763 matrix metalloproteinase-14 (membrane-inserted) [EC:3.4.24.80] | (RefSeq) matrix metalloproteinase-14-like	--	[OW]	Posttranslational modification, protein turnover, chaperones;; Extracellular structures	Matrixin	50 kDa hatching enzyme OS=Hemicentrotus pulcherrimus OX=7650 PE=1 SV=1	O	Posttranslational modification, protein turnover, chaperones	matrix metalloproteinase [Pinctada fucata]
ctg2536.3.gene	93	92	120	243	123	500	0.713367	0.904484	1.04742	2.5913	1.07511	4.15172	0.00932753	1.56623	up	--	--	Molecular Function: molecular_function (GO:0003674);; Molecular Function: receptor binding (GO:0005102);; Molecular Function: binding (GO:0005488);; Molecular Function: protein binding (GO:0005515);; Cellular Component: cellular_component (GO:0005575);; Cellular Component: intracellular (GO:0005622);; Cellular Component: cell (GO:0005623);; Cellular Component: nucleus (GO:0005634);; Cellular Comp…	K17592|3.8e-20|phyp:113525973|K17592 sacsin | (RefSeq) sacsin-like	--	--	--	--	--	S	Function unknown	hypothetical protein AM593_10220, partial [Mytilus galloprovincialis]
Sinonovacula_constricta_newGene_85856	339	299	635	966	1780	820	0.966141	1.15748	2.08559	3.37726	5.07421	2.88684	0.000952293	1.56372	up	[Q]	Secondary metabolites biosynthesis, transport and catabolism	Molecular Function: fumarylacetoacetase activity (GO:0004334);; Biological Process: L-phenylalanine catabolic process (GO:0006559);; Biological Process: tyrosine catabolic process (GO:0006572);; Molecular Function: metal ion binding (GO:0046872);;	K01555|3.4e-164|lak:106169926|K01555 fumarylacetoacetase [EC:3.7.1.2] | (RefSeq) fumarylacetoacetase	Tyrosine metabolism (ko00350)	[G]	Carbohydrate transport and metabolism	Fumarylacetoacetate (FAA) hydrolase family	Fumarylacetoacetase OS=Dictyostelium discoideum OX=44689 GN=fah PE=3 SV=1	G	Carbohydrate transport and metabolism	fumarylacetoacetase [Lingula anatina]
Sinonovacula_constricta_newGene_46877	428	146	233	1138	496	417	1.62259	0.773636	0.983896	5.75022	2.0638	1.81279	0.00597461	1.55108	up	--	--	Molecular Function: transcription factor activity, sequence-specific DNA binding (GO:0003700);; Cellular Component: nucleus (GO:0005634);; Molecular Function: sequence-specific DNA binding (GO:0043565);;	K09435|8.0e-36|crg:105320559|K09435 transcriptional regulator ERG | (RefSeq) transcriptional regulator ERG homolog	--	[K]	Transcription	Ets-domain	ETS domain-containing transcription factor ets-5 OS=Caenorhabditis elegans OX=6239 GN=ets-5 PE=2 SV=1	K	Transcription	uncharacterized protein LOC117340981 isoform X1 [Pecten maximus]
Sinonovacula_constricta_newGene_27937	159	131	289	286	963	358	7.08585	7.4762	14.6455	17.6693	48.8405	17.1897	0.00745619	1.5272	up	--	--	Biological Process: transition metal ion transport (GO:0000041);; Cellular Component: lytic vacuole (GO:0000323);; Biological Process: embryonic development via the syncytial blastoderm (GO:0001700);; Biological Process: morphogenesis of a branching structure (GO:0001763);; Biological Process: morphogenesis of an epithelium (GO:0002009);; Molecular Function: molecular_function (GO:0003674);; Mole…	--	--	--	--	Vacuolar (H+)-ATPase G subunit	--	C	Energy production and conversion	--
Sinonovacula_constricta_newGene_84429	2333	1211	1125	4307	4091	3823	8.4578	6.89813	5.68779	21.7462	17.7189	18.0306	5.93e-05	1.52002	up	[T]	Signal transduction mechanisms	--	--	--	--	--	Universal stress protein family	--	T	Signal transduction mechanisms	hypothetical protein LOTGIDRAFT_238066 [Lottia gigantea]
Sinonovacula_constricta_newGene_21650	2056	1657	2122	2107	7839	6308	7.49488	7.7003	8.84775	10.6327	32.5561	24.8698	0.000366058	1.51622	up	--	--	Biological Process: intracellular protein transport (GO:0006886);; Molecular Function: lipid binding (GO:0008289);; Biological Process: vesicle-mediated transport (GO:0016192);; Cellular Component: clathrin adaptor complex (GO:0030131);;	K11826|1.3e-234|lgi:LOTGIDRAFT_204295|K11826 AP-2 complex subunit mu-1 | (RefSeq) hypothetical protein	Endocytosis (ko04144)	[U]	Intracellular trafficking, secretion, and vesicular transport	Adaptor complexes medium subunit family	AP-2 complex subunit mu OS=Caenorhabditis elegans OX=6239 GN=dpy-23 PE=2 SV=2	U	Intracellular trafficking, secretion, and vesicular transport	hypothetical protein LOTGIDRAFT_204295 [Lottia gigantea]
Sinonovacula_constricta_newGene_76874	1183	601	2506	3609	2496	5357	2.1987	2.05774	6.40974	9.39123	5.42208	12.2437	0.00209136	1.51004	up	--	--	Molecular Function: zinc ion binding (GO:0008270);;	K12021|2.0e-08|amex:111189320|K12021 tripartite motif-containing protein 45 | (RefSeq) tripartite motif-containing protein 45-like	--	--	--	B-box zinc finger	--	--	--	PREDICTED: uncharacterized protein LOC106086205 [Stomoxys calcitrans]
Sinonovacula_constricta_newGene_87125	238	244	249	326	760	899	1.07681	1.40597	1.27842	2.04254	3.90856	4.38167	0.00195412	1.47537	up	--	--	Molecular Function: protein serine/threonine phosphatase activity (GO:0004722);; Molecular Function: kinase activity (GO:0016301);;	K04403|5.6e-102|cmk:103172117|K04403 TAK1-binding protein 1 | (RefSeq) tab1; TGF-beta activated kinase 1 (MAP3K7) binding protein 1	MAPK signaling pathway (ko04010);; Toll-like receptor signaling pathway (ko04620);; NOD-like receptor signaling pathway (ko04621);; Salmonella infection (ko05132);; Herpes simplex virus 1 infection (ko05168)	[T]	Signal transduction mechanisms	Protein phosphatase 2C	TGF-beta-activated kinase 1 and MAP3K7-binding protein 1 OS=Caenorhabditis elegans OX=6239 GN=tap-1 PE=1 SV=1	T	Signal transduction mechanisms	TGF-beta-activated kinase 1 and MAP3K7-binding protein 1-like isoform X2 [Mizuhopecten yessoensis]
Sinonovacula_constricta_newGene_63860	60	121	106	270	268	217	0.132765	0.212322	0.180119	0.587093	0.496299	0.366879	0.00969227	1.46129	up	--	--	--	--	--	--	--	Protein of unknown function (DUF2439)	--	--	--	uncharacterized protein LOC117326402 isoform X1 [Pecten maximus]
Sinonovacula_constricta_newGene_17863	239	420	337	856	1198	545	0.759288	1.84619	1.21012	3.82412	4.92529	1.87337	0.00277676	1.45054	up	--	--	Molecular Function: molecular_function (GO:0003674);; Molecular Function: GTPase activator activity (GO:0005096);; Cellular Component: cellular_component (GO:0005575);; Cellular Component: intracellular (GO:0005622);; Cellular Component: cell (GO:0005623);; Cellular Component: cytoplasm (GO:0005737);; Cellular Component: plasma membrane (GO:0005886);; Biological Process: cell communication (GO:00…	K21841|7.3e-106|myi:110463658|K21841 TBC1 domain family member 24 | (RefSeq) uncharacterized protein LOC110463658	--	[U]	Intracellular trafficking, secretion, and vesicular transport	Rab-GTPase-TBC domain	GTPase-activating protein skywalker OS=Drosophila melanogaster OX=7227 GN=sky PE=1 SV=2	U	Intracellular trafficking, secretion, and vesicular transport	GTPase-activating protein skywalker-like isoform X2 [Pecten maximus]
Sinonovacula_constricta_newGene_66298	2668	1618	2004	3360	5714	7237	2.96454	3.15481	2.52959	5.16291	7.51002	8.71968	7.16e-05	1.44728	up	--	--	--	--	--	--	--	--	--	S	Function unknown	uncharacterized protein LOC105322112 [Crassostrea gigas]
Sinonovacula_constricta_newGene_63574	190	121	107	325	293	439	0.471434	0.380505	0.298171	1.11495	0.81817	1.2368	0.00445613	1.44014	up	--	--	Biological Process: reproduction (GO:0000003);; Biological Process: mitotic sister chromatid segregation (GO:0000070);; Cellular Component: nuclear chromosome (GO:0000228);; Biological Process: mitotic cell cycle (GO:0000278);; Biological Process: nuclear division (GO:0000280);; Cellular Component: chromosome, centromeric region (GO:0000775);; Cellular Component: kinetochore (GO:0000776);; Cellul…	K11497|9.0e-19|rro:104664114|K11497 centromere protein C | (RefSeq) CENPC; LOW QUALITY PROTEIN: centromere protein C	--	--	--	Mif2/CENP-C like	--	S	Function unknown	hypothetical protein C0Q70_16891 [Pomacea canaliculata]
Sinonovacula_constricta_newGene_57853	279	118	99	272	411	560	1.52823	0.814553	0.608954	1.98312	2.45605	3.29553	0.00779107	1.42575	up	--	--	Cellular Component: integral component of membrane (GO:0016021);;	K04859|1.5e-64|myi:110446696|K04859 voltage-dependent calcium channel alpha-2/delta-2 | (RefSeq) voltage-dependent calcium channel subunit alpha-2/delta-2-like isoform X1	--	[PT]	Inorganic ion transport and metabolism;; Signal transduction mechanisms	Neuronal voltage-dependent calcium channel alpha 2acd	--	--	--	voltage-dependent calcium channel subunit alpha-2/delta-2-like isoform X2 [Mizuhopecten yessoensis]
Sinonovacula_constricta_newGene_634	300	327	456	310	1234	1280	0.742054	1.03461	1.28378	1.06426	3.46915	3.41314	0.00652602	1.39741	up	[L]	Replication, recombination and repair	Molecular Function: DNA clamp loader activity (GO:0003689);; Molecular Function: ATP binding (GO:0005524);; Cellular Component: nucleus (GO:0005634);; Cellular Component: DNA replication factor C complex (GO:0005663);; Biological Process: DNA replication (GO:0006260);; Biological Process: DNA repair (GO:0006281);;	K10754|3.9e-242|myi:110466820|K10754 replication factor C subunit 1 | (RefSeq) replication factor C subunit 1-like	DNA replication (ko03030);; Nucleotide excision repair (ko03420);; Mismatch repair (ko03430)	[L]	Replication, recombination and repair	Replication factor RFC1 C terminal domain	Replication factor C subunit 1 OS=Drosophila melanogaster OX=7227 GN=Gnf1 PE=1 SV=2	L	Replication, recombination and repair	replication factor C subunit 1-like [Crassostrea virginica]
Sinonovacula_constricta_newGene_53734	942	840	1002	2317	2041	2483	8.1857	7.85519	9.50958	27.8738	20.417	20.7518	0.000109939	1.39026	up	--	--	Molecular Function: metalloendopeptidase activity (GO:0004222);; Biological Process: proteolysis (GO:0006508);;	K08614|3.5e-11|amex:103039670|K08614 disintegrin and metalloproteinase domain-containing protein 28 [EC:3.4.24.-] | (RefSeq) zinc metalloproteinase-disintegrin-like batroxstatin-1 isoform X1	--	[O]	Posttranslational modification, protein turnover, chaperones	Reprolysin (M12B) family zinc metalloprotease	--	O	Posttranslational modification, protein turnover, chaperones	unnamed protein product [Mytilus coruscus]
Sinonovacula_constricta_newGene_82196	352	128	322	455	798	704	1.70971	0.785208	1.77327	3.17707	4.41204	3.69386	0.00431812	1.38561	up	--	--	--	K06943|1.1e-13|tsp:Tsp_00145|K06943 nucleolar GTP-binding protein | (RefSeq) nucleolar GTP-binding protein 1	Ribosome biogenesis in eukaryotes (ko03008)	[M]	Cell wall/membrane/envelope biogenesis	Ankyrin repeats (3 copies)	--	M	Cell wall/membrane/envelope biogenesis	unnamed protein product [Mytilus coruscus]
Sinonovacula_constricta_newGene_40155	251	418	337	515	1394	660	1.23011	2.62389	1.87132	3.49072	7.73308	3.48065	0.00497729	1.38396	up	--	--	Cellular Component: integral component of membrane (GO:0016021);;	--	--	--	--	Reeler domain	--	O	Posttranslational modification, protein turnover, chaperones	putative defense protein isoform X2 [Mizuhopecten yessoensis]
Sinonovacula_constricta_newGene_35459	402	407	461	1574	799	617	0.953008	1.26248	1.22448	4.5504	1.87217	1.42402	0.00456274	1.37993	up	[O]	Posttranslational modification, protein turnover, chaperones	Cellular Component: plasma membrane (GO:0005886);; Cellular Component: integral component of membrane (GO:0016021);;	K17286|9.3e-108|myi:110455987|K17286 erythrocyte band 7 integral membrane protein | (RefSeq) band 7 protein AGAP004871-like	--	[C]	Energy production and conversion	SPFH domain / Band 7 family	Stomatin-2 OS=Caenorhabditis elegans OX=6239 GN=sto-2 PE=3 SV=4	C	Energy production and conversion	mechanosensory protein 2-like [Pecten maximus]
Sinonovacula_constricta_newGene_37206	340	554	167	828	804	1027	1.29628	2.79741	0.722067	4.37293	3.47085	4.20836	0.00598516	1.37919	up	--	--	Cellular Component: chromosome, centromeric region (GO:0000775);; Cellular Component: kinetochore (GO:0000776);; Molecular Function: molecular_function (GO:0003674);; Molecular Function: catalytic activity (GO:0003824);; Molecular Function: endopeptidase activity (GO:0004175);; Molecular Function: guanyl-nucleotide exchange factor activity (GO:0005085);; Molecular Function: Ras guanyl-nucleotide …	K20309|1.4e-96|myi:110456585|K20309 trafficking protein particle complex subunit 12 | (RefSeq) trafficking protein particle complex subunit 12-like	--	[S]	Function unknown	--	--	S	Function unknown	trafficking protein particle complex subunit 12-like [Pecten maximus]
Sinonovacula_constricta_newGene_68908	378	814	595	1211	1853	1463	2.81219	5.34935	4.65581	9.06497	11.0933	7.05731	0.00159965	1.37662	up	--	--	Cellular Component: integral component of membrane (GO:0016021);;	K18575|7.3e-08|amj:102558009|K18575 alkenylglycerophosphocholine hydrolase [EC:3.3.2.2] | (RefSeq) TMEM86B; transmembrane protein 86B	Ether lipid metabolism (ko00565)	--	--	YhhN family	--	S	Function unknown	unnamed protein product [Mytilus coruscus]
Sinonovacula_constricta_newGene_8844	162	172	154	235	623	355	0.734148	0.628522	0.533795	1.00053	1.97789	1.12036	0.0085519	1.36263	up	--	--	Molecular Function: molecular_function (GO:0003674);; Molecular Function: catalytic activity (GO:0003824);; Molecular Function: ubiquitin-protein transferase activity (GO:0004842);; Molecular Function: binding (GO:0005488);; Cellular Component: cellular_component (GO:0005575);; Cellular Component: intracellular (GO:0005622);; Cellular Component: cell (GO:0005623);; Cellular Component: nucleus (GO…	K12026|1.7e-21|myi:110458753|K12026 tripartite motif-containing protein 56 [EC:2.3.2.27] | (RefSeq) tripartite motif-containing protein 2-like	--	--	--	B-box zinc finger	--	O	Posttranslational modification, protein turnover, chaperones	uncharacterized protein LOC110465977 [Mizuhopecten yessoensis]
Sinonovacula_constricta_newGene_69448	113	189	235	364	593	372	0.464369	0.895107	0.970833	1.72939	2.3712	1.4146	0.00889091	1.35968	up	--	--	Molecular Function: kinase activity (GO:0016301);;	--	--	--	--	Cyclic nucleotide-binding domain	--	S	Function unknown	uncharacterized protein LOC105326054 isoform X1 [Crassostrea gigas]
Sinonovacula_constricta_newGene_8308	346	303	276	718	740	768	0.801467	0.891268	0.722176	2.30168	1.94299	1.91203	0.00142672	1.35888	up	--	--	Cellular Component: fibrillar center (GO:0001650);; Cellular Component: cellular_component (GO:0005575);; Cellular Component: intracellular (GO:0005622);; Cellular Component: cell (GO:0005623);; Cellular Component: nucleus (GO:0005634);; Cellular Component: nucleolus (GO:0005730);; Cellular Component: membrane-enclosed lumen (GO:0031974);; Cellular Component: nuclear lumen (GO:0031981);; Cellular…	K14861|1.2e-243|myi:110454306|K14861 nucleolar pre-ribosomal-associated protein 1 | (RefSeq) nucleolar pre-ribosomal-associated protein 1-like	--	[S]	Function unknown	Ribosome 60S biogenesis N-terminal	--	S	Function unknown	URB1 [Mytilus coruscus]
Sinonovacula_constricta_newGene_45355	2592	2042	2654	6074	6309	4971	5.12178	5.10036	5.53134	16.7501	14.2499	10.6195	9.42e-05	1.35738	up	--	--	Cellular Component: intermediate filament (GO:0005882);;	K07611|1.6e-78|myi:110452951|K07611 lamin B | (RefSeq) lamin Dm0-like	--	[DY]	Cell cycle control, cell division, chromosome partitioning;; Nuclear structure	Intermediate filament protein	Lamin-C OS=Drosophila melanogaster OX=7227 GN=LamC PE=1 SV=2	--	--	lamin Dm0-like [Mizuhopecten yessoensis]
ctg2716.1.gene	319	402	191	381	640	1273	1.16726	1.87695	0.792574	1.93094	2.65273	5.00756	0.00882891	1.35069	up	[T]	Signal transduction mechanisms	Molecular Function: protein tyrosine phosphatase activity (GO:0004725);; Biological Process: protein dephosphorylation (GO:0006470);; Cellular Component: integral component of membrane (GO:0016021);;	K06776|6.7e-79|obi:106878895|K06776 receptor-type tyrosine-protein phosphatase kappa [EC:3.1.3.48] | (RefSeq) receptor-type tyrosine-protein phosphatase T-like	--	[T]	Signal transduction mechanisms	Protein-tyrosine phosphatase	Tyrosine-protein phosphatase Lar-like OS=Caenorhabditis elegans OX=6239 GN=ptp-3 PE=1 SV=1	T	Signal transduction mechanisms	PREDICTED: receptor-type tyrosine-protein phosphatase T-like isoform X2 [Octopus bimaculoides]
Sinonovacula_constricta_newGene_77483	454	242	140	554	547	860	3.63025	2.28858	1.18396	6.15753	4.60963	6.7466	0.00743964	1.33921	up	[HR]	Coenzyme transport and metabolism;; General function prediction only	Molecular Function: catalytic activity (GO:0003824);;	--	--	[R]	General function prediction only	Isochorismatase family	Isochorismatase family protein 2A OS=Dictyostelium discoideum OX=44689 GN=DDB_G0283169 PE=3 SV=2	Q	Secondary metabolites biosynthesis, transport and catabolism	LOW QUALITY PROTEIN: isochorismatase domain-containing protein 2-like [Crassostrea virginica]
Sinonovacula_constricta_newGene_60873	228	178	338	476	587	657	0.678287	0.674672	1.13939	1.95668	1.97846	2.10025	0.0057476	1.28682	up	--	--	Cellular Component: collagen trimer (GO:0005581);;	K06238|1.1e-77|crg:105329078|K06238 collagen type VI alpha | (RefSeq) uncharacterized protein LOC105329078 isoform X1	ECM-receptor interaction (ko04512)	[T]	Signal transduction mechanisms	von Willebrand factor type A domain	Cuticlin-6 OS=Caenorhabditis elegans OX=6239 GN=cut-6 PE=1 SV=2	W	Extracellular structures	collagen alpha-1(XII) chain-like [Crassostrea virginica]
Sinonovacula_constricta_newGene_62314	310	272	320	396	1145	551	0.987093	1.08359	1.13876	1.74383	4.17766	1.8975	0.00850033	1.27127	up	[HR]	Coenzyme transport and metabolism;; General function prediction only	Biological Process: response to acid chemical (GO:0001101);; Molecular Function: catalytic activity (GO:0003824);; Cellular Component: cellular_component (GO:0005575);; Cellular Component: intracellular (GO:0005622);; Cellular Component: cell (GO:0005623);; Cellular Component: cytoplasm (GO:0005737);; Cellular Component: endoplasmic reticulum (GO:0005783);; Biological Process: mesoderm developmen…	--	--	[I]	Lipid transport and metabolism	alpha/beta hydrolase fold	--	I	Lipid transport and metabolism	mesoderm-specific transcript protein-like [Crassostrea virginica]
Sinonovacula_constricta_newGene_46344	373	255	467	883	731	835	5.26784	4.43573	7.58087	16.8996	11.7929	12.9862	0.00372134	1.27038	up	--	--	Molecular Function: DNA binding (GO:0003677);; Molecular Function: transcription factor activity, sequence-specific DNA binding (GO:0003700);; Biological Process: regulation of transcription from RNA polymerase II promoter (GO:0006357);;	--	--	--	--	--	--	--	--	unnamed protein product [Mytilus coruscus]
Sinonovacula_constricta_newGene_85335	1205	592	550	1881	1951	1282	3.24594	2.03252	1.6807	7.00857	5.95531	3.70805	0.00265051	1.26565	up	[R]	General function prediction only	Molecular Function: endopeptidase inhibitor activity (GO:0004866);; Cellular Component: cellular_component (GO:0005575);; Cellular Component: extracellular region (GO:0005576);; Cellular Component: extracellular space (GO:0005615);; Biological Process: response to stress (GO:0006950);; Biological Process: defense response (GO:0006952);; Biological Process: biological_process (GO:0008150);; Biolog…	K06530|2.1e-225|crg:105340378|K06530 CD109 antigen | (RefSeq) CD109 antigen-like isoform X1	--	[O]	Posttranslational modification, protein turnover, chaperones	A-macroglobulin TED domain	--	O	Posttranslational modification, protein turnover, chaperones	CD109 antigen-like [Pecten maximus]
Sinonovacula_constricta_newGene_9010	707	341	666	903	1211	1751	2.33213	1.40209	2.78657	4.26492	4.36087	6.27196	0.00268669	1.25841	up	[T]	Signal transduction mechanisms	Molecular Function: protein kinase activity (GO:0004672);; Molecular Function: ATP binding (GO:0005524);; Biological Process: protein phosphorylation (GO:0006468);; Cellular Component: integral component of membrane (GO:0016021);;	K05094|5.1e-39|lcm:102364583|K05094 fibroblast growth factor receptor 3 [EC:2.7.10.1] | (RefSeq) FGFR3; fibroblast growth factor receptor 3	MAPK signaling pathway (ko04010);; Endocytosis (ko04144);; Regulation of actin cytoskeleton (ko04810)	[T]	Signal transduction mechanisms	Protein tyrosine and serine/threonine kinase	Fibroblast growth factor receptor 2 OS=Dugesia japonica OX=6161 GN=FGFR2 PE=2 SV=1	T	Signal transduction mechanisms	uncharacterized protein LOC110457120 [Mizuhopecten yessoensis]
Sinonovacula_constricta_newGene_6278	929	1735	1188	2099	3928	2854	2.91862	6.95036	4.57174	9.47693	14.7736	10.004	0.00234299	1.23739	up	[E]	Amino acid transport and metabolism	Molecular Function: aminopeptidase activity (GO:0004177);; Cellular Component: cytoplasm (GO:0005737);; Molecular Function: metalloexopeptidase activity (GO:0008235);; Molecular Function: manganese ion binding (GO:0030145);;	K09611|4.4e-210|myi:110466786|K09611 probable aminopeptidase NPEPL1 [EC:3.4.11.-] | (RefSeq) probable aminopeptidase NPEPL1	--	[R]	General function prediction only	Cytosol aminopeptidase family, catalytic domain	Leucine aminopeptidase 1 OS=Caenorhabditis elegans OX=6239 GN=lap-1 PE=1 SV=1	E	Amino acid transport and metabolism	probable aminopeptidase NPEPL1 [Pecten maximus]
Sinonovacula_constricta_newGene_44691	938	441	368	1381	1204	1123	2.97114	1.60152	1.49949	5.55783	4.19583	3.80638	0.00490318	1.23031	up	--	--	--	--	--	--	--	--	--	--	--	unnamed protein product [Mytilus coruscus]
Sinonovacula_constricta_newGene_29299	1180	993	1183	2788	1764	2753	23.5097	25.2381	26.755	76.8717	39.8171	58.9239	0.00107946	1.22933	up	--	--	Molecular Function: metal ion binding (GO:0046872);;	K09851|8.6e-20|dan:6500811|K09851 Ras association domain-containing protein 2/4 | (RefSeq) dentin sialophosphoprotein	Hippo signaling pathway - fly (ko04391);; Hippo signaling pathway - multiple species (ko04392)	[TZ]	Signal transduction mechanisms;; Cytoskeleton	LIM domain	--	--	--	cysteine-rich protein 1 isoform X1 [Pocillopora damicornis]
Sinonovacula_constricta_newGene_47460	3344	719	1201	2861	3705	4620	9.83033	4.02559	5.05046	11.7758	11.7263	13.2007	0.00810192	1.2276	up	[L]	Replication, recombination and repair	Molecular Function: DNA binding (GO:0003677);; Molecular Function: DNA-directed DNA polymerase activity (GO:0003887);; Cellular Component: nucleus (GO:0005634);; Biological Process: DNA repair (GO:0006281);; Molecular Function: metal ion binding (GO:0046872);;	K03512|1.7e-109|pcan:112564887|K03512 DNA polymerase lambda [EC:2.7.7.7 4.2.99.-] | (RefSeq) DNA polymerase lambda-like isoform X1	Base excision repair (ko03410);; Non-homologous end-joining (ko03450)	[L]	Replication, recombination and repair	Fingers domain of DNA polymerase lambda	--	L	Replication, recombination and repair	DNA polymerase lambda-like [Pecten maximus]
Sinonovacula_constricta_newGene_2651	410	370	227	628	795	806	0.746616	0.87366	0.712003	1.89284	1.63055	1.56637	0.00517242	1.22673	up	[L]	Replication, recombination and repair	Molecular Function: DNA binding (GO:0003677);; Molecular Function: DNA ligase (ATP) activity (GO:0003910);; Molecular Function: ATP binding (GO:0005524);; Biological Process: DNA replication (GO:0006260);; Biological Process: DNA recombination (GO:0006310);; Molecular Function: zinc ion binding (GO:0008270);; Biological Process: DNA ligation involved in DNA repair (GO:0051103);; Biological Proces…	K10776|1.3e-75|obi:106874569|K10776 DNA ligase 3 [EC:6.5.1.1] | (RefSeq) DNA ligase 3-like	Base excision repair (ko03410)	[L]	Replication, recombination and repair	ATP dependent DNA ligase C terminal region	DNA ligase 3 OS=Dictyostelium discoideum OX=44689 GN=lig3 PE=3 SV=1	L	Replication, recombination and repair	PREDICTED: DNA ligase 3-like [Octopus bimaculoides]
Sinonovacula_constricta_newGene_13145	1181	338	531	1019	1942	1402	6.2314	2.78918	3.91988	7.94619	11.7174	8.06901	0.00789831	1.2137	up	[O]	Posttranslational modification, protein turnover, chaperones	Molecular Function: threonine-type endopeptidase activity (GO:0004298);; Cellular Component: nucleus (GO:0005634);; Cellular Component: cytoplasm (GO:0005737);; Biological Process: ubiquitin-dependent protein catabolic process (GO:0006511);; Cellular Component: proteasome core complex, alpha-subunit complex (GO:0019773);;	K02731|8.3e-114|pcan:112553270|K02731 20S proteasome subunit alpha 4 [EC:3.4.25.1] | (RefSeq) proteasome subunit alpha type-7-like	Proteasome (ko03050)	[O]	Posttranslational modification, protein turnover, chaperones	Proteasome subunit	Proteasome subunit alpha type-7-1 OS=Drosophila melanogaster OX=7227 GN=Prosalpha4 PE=1 SV=2	O	Posttranslational modification, protein turnover, chaperones	proteasome subunit alpha type-7-like [Pomacea canaliculata]
Sinonovacula_constricta_newGene_78905	3207	1296	1678	3656	5465	4056	14.4479	7.76239	8.30686	21.8048	27.8794	18.2243	0.00158734	1.21354	up	--	--	Molecular Function: actin binding (GO:0003779);;	K20520|2.5e-07|crg:105319860|K20520 drebrin-like protein | (RefSeq) drebrin-like protein B isoform X1	--	--	--	--	--	--	--	hypothetical protein EGW08_023127 [Elysia chlorotica]
Sinonovacula_constricta_newGene_2546	489	974	894	1684	2424	1110	3.18126	8.08532	6.59991	15.1597	17.8728	7.7564	0.0079864	1.20716	up	--	--	Biological Process: reproduction (GO:0000003);; Cellular Component: incipient cellular bud site (GO:0000131);; Biological Process: microtubule cytoskeleton organization (GO:0000226);; Biological Process: karyogamy (GO:0000741);; Biological Process: karyogamy involved in conjugation with cellular fusion (GO:0000742);; Biological Process: conjugation (GO:0000746);; Biological Process: conjugation w…	--	--	--	--	EF hand	--	T	Signal transduction mechanisms	--
Sinonovacula_constricta_newGene_8111	1624	1066	1131	3070	1609	3391	5.90552	5.52081	5.55504	21.4743	7.45363	17.9516	0.00265761	1.19781	up	--	--	Molecular Function: calcium ion binding (GO:0005509);;	K02183|1.1e-06|amj:102558691|K02183 calmodulin | (RefSeq) calmodulin-alpha	Calcium signaling pathway (ko04020);; Phosphatidylinositol signaling system (ko04070);; Oocyte meiosis (ko04114);; Cellular senescence (ko04218);; Adrenergic signaling in cardiomyocytes (ko04261);; Vascular smooth muscle contraction (ko04270);; Apelin signaling pathway (ko04371);; C-type lectin receptor signaling pathway (ko04625);; Phototransduction (ko04744);; Insulin signaling pathway (ko04910…	[T]	Signal transduction mechanisms	EF-hand domain	Crustacean calcium-binding protein 23 OS=Faxonius limosus OX=28379 PE=1 SV=1	T	Signal transduction mechanisms	hypothetical protein EGW08_018034 [Elysia chlorotica]
Sinonovacula_constricta_newGene_33781	730	435	637	899	2042	940	1.99423	1.41471	1.63322	3.02438	4.64633	2.42401	0.0058666	1.1952	up	--	--	--	K03260|2.4e-20|tru:105419029|K03260 translation initiation factor 4G | (RefSeq) eukaryotic translation initiation factor 4 gamma 3-like	RNA transport (ko03013)	--	--	--	--	--	--	uncharacterized protein LOC105345901 [Crassostrea gigas]
Sinonovacula_constricta_newGene_58195	926	1955	777	2483	2417	3031	1.16267	3.8401	1.08176	5.04791	3.31998	4.82082	0.00805477	1.15834	up	[IR]	Lipid transport and metabolism;; General function prediction only	Molecular Function: NAD+ kinase activity (GO:0003951);;	K04718|9.0e-83|crg:105343802|K04718 sphingosine kinase [EC:2.7.1.91] | (RefSeq) sphingosine kinase 2	Sphingolipid metabolism (ko00600)	[IT]	Lipid transport and metabolism;; Signal transduction mechanisms	--	Sphingosine kinase A OS=Dictyostelium discoideum OX=44689 GN=sgkA PE=2 SV=2	--	--	sphingosine kinase 2 isoform X2 [Crassostrea gigas]
Sinonovacula_constricta_newGene_41122	1338	876	1256	1724	3507	1852	5.18532	4.54614	5.83031	9.26391	12.9902	8.65032	0.00401986	1.11555	up	--	--	Molecular Function: protein serine/threonine kinase activity (GO:0004674);; Molecular Function: ATP binding (GO:0005524);; Cellular Component: mitochondrion (GO:0005739);; Cellular Component: mitochondrial matrix (GO:0005759);; Biological Process: glucose homeostasis (GO:0042593);; Biological Process: negative regulation of pyruvate dehydrogenase activity (GO:1904183);;	K00898|1.4e-48|cmk:103176918|K00898 pyruvate dehydrogenase kinase 2/3/4 [EC:2.7.11.2] | (RefSeq) pdk4; pyruvate dehydrogenase kinase 4	--	[T]	Signal transduction mechanisms	Mitochondrial branched-chain alpha-ketoacid dehydrogenase kinase	[Pyruvate dehydrogenase (acetyl-transferring)] kinase, mitochondrial OS=Ascaris suum OX=6253 PE=2 SV=1	T	Signal transduction mechanisms	pyruvate dehydrogenase (acetyl-transferring) kinase, mitochondrial-like isoform X2 [Octopus vulgaris]
Sinonovacula_constricta_newGene_78249	4087	3352	3346	6165	9215	6554	6.2975	6.65405	5.90239	13.6108	16.6629	11.1955	0.00103273	1.11026	up	[M]	Cell wall/membrane/envelope biogenesis	Biological Process: establishment of mitotic spindle orientation (GO:0000132);; Biological Process: microtubule cytoskeleton organization (GO:0000226);; Biological Process: mitotic cell cycle (GO:0000278);; Biological Process: mitotic cytokinesis (GO:0000281);; Biological Process: cell morphogenesis (GO:0000902);; Biological Process: cytokinesis (GO:0000910);; Biological Process: regulation of pr…	K08836|9.9e-151|pcan:112564860|K08836 STE20-like kinase [EC:2.7.11.1] | (RefSeq) LOW QUALITY PROTEIN: serine/threonine-protein kinase 10-like	--	[T]	Signal transduction mechanisms	Protein kinase domain	Serine/threonine-protein kinase dst2 OS=Dictyostelium discoideum OX=44689 GN=dst2 PE=3 SV=1	T	Signal transduction mechanisms	LOW QUALITY PROTEIN: serine/threonine-protein kinase 10-like [Pomacea canaliculata]
Sinonovacula_constricta_newGene_70863	24184	20218	21995	50485	24123	58332	104.75	111.787	108.163	320.989	118.285	308.429	0.00476687	1.10644	up	[K]	Transcription	Molecular Function: nucleic acid binding (GO:0003676);;	K09276|3.3e-52|sko:100370246|K09276 Y-box-binding protein 1 | (RefSeq) nuclease-sensitive element-binding protein 1-like	--	[J]	Translation, ribosomal structure and biogenesis	'Cold-shock' DNA-binding domain	Y-box factor homolog OS=Aplysia californica OX=6500 PE=2 SV=1	J	Translation, ribosomal structure and biogenesis	YB-1 [Ruditapes philippinarum]
Sinonovacula_constricta_newGene_28011	955	422	1105	1670	1652	1537	2.3773	1.32106	3.15944	5.76418	4.63213	4.05863	0.00916847	1.0907	up	--	--	Molecular Function: transcription factor activity, sequence-specific DNA binding (GO:0003700);; Biological Process: regulation of transcription, DNA-templated (GO:0006355);;	K09446|1.1e-49|crg:105317636|K09446 interferon regulatory factor 5 | (RefSeq) interferon regulatory factor 8 isoform X1	--	--	--	Interferon regulatory factor transcription factor	--	S	Function unknown	interferon regulatory factor 5/8-like 1 [Mytilus galloprovincialis]
Sinonovacula_constricta_newGene_39834	2545	1208	1023	2401	4508	2454	5.18466	3.09002	2.30704	6.58951	10.0936	5.29371	0.00932751	1.08562	up	--	--	Molecular Function: ATP binding (GO:0005524);; Molecular Function: transferase activity (GO:0016740);;	K02207|8.7e-70|crg:105336710|K02207 ubiquitin-conjugating enzyme E2 R [EC:2.3.2.23] | (RefSeq) ubiquitin-conjugating enzyme E2 R2	Ubiquitin mediated proteolysis (ko04120)	[O]	Posttranslational modification, protein turnover, chaperones	Ubiquitin-conjugating enzyme	Probable ubiquitin-conjugating enzyme E2 7 OS=Caenorhabditis elegans OX=6239 GN=ubc-7 PE=1 SV=1	O	Posttranslational modification, protein turnover, chaperones	ubiquitin-conjugating enzyme E2 R2 [Crassostrea gigas]
Sinonovacula_constricta_newGene_24316	3911	3875	4092	5957	7282	10867	6.07609	7.8382	7.15645	12.6502	12.7016	18.0819	0.00166522	1.08014	up	--	--	Biological Process: cell morphogenesis (GO:0000902);; Biological Process: cell morphogenesis involved in differentiation (GO:0000904);; Biological Process: morphogenesis of a branching structure (GO:0001763);; Biological Process: morphogenesis of an epithelium (GO:0002009);; Biological Process: instar larval or pupal development (GO:0002165);; Cellular Component: cellular_component (GO:0005575);;…	K23049|1.5e-47|crg:105334214|K23049 headcase protein | (RefSeq) LOW QUALITY PROTEIN: headcase protein homolog	--	[T]	Signal transduction mechanisms	Headcase protein family homologue	Headcase protein OS=Drosophila melanogaster OX=7227 GN=hdc PE=1 SV=2	T	Signal transduction mechanisms	headcase protein homolog [Crassostrea gigas]
Sinonovacula_constricta_newGene_65856	871	936	1074	1465	2212	2130	19.6953	25.3913	25.523	46.6485	50.6094	40.9143	0.00338989	1.07164	up	--	--	--	--	--	--	--	--	--	--	--	unnamed protein product [Toxocara canis]
Sinonovacula_constricta_newGene_34048	1003	951	2052	2222	2936	2810	1.41844	1.69425	3.53923	4.25424	4.60669	4.1783	0.00791002	1.06317	up	[G]	Carbohydrate transport and metabolism	Cellular Component: Golgi membrane (GO:0000139);; Biological Process: protein glycosylation (GO:0006486);; Cellular Component: integral component of membrane (GO:0016021);; Molecular Function: transferase activity, transferring glycosyl groups (GO:0016757);; Molecular Function: carbohydrate binding (GO:0030246);;	K00710|1.2e-237|myi:110449325|K00710 polypeptide N-acetylgalactosaminyltransferase [EC:2.4.1.41] | (RefSeq) N-acetylgalactosaminyltransferase 7-like isoform X1	Mucin type O-glycan biosynthesis (ko00512);; Other types of O-glycan biosynthesis (ko00514)	[O]	Posttranslational modification, protein turnover, chaperones	Glycosyl transferase family 2	N-acetylgalactosaminyltransferase 7 OS=Drosophila melanogaster OX=7227 GN=Pgant7 PE=1 SV=2	O	Posttranslational modification, protein turnover, chaperones	N-acetylgalactosaminyltransferase 7-like isoform X2 [Mizuhopecten yessoensis]
Sinonovacula_constricta_newGene_8562	1218	1462	1056	2222	2431	2602	2.01721	3.19861	1.95743	5.06638	4.51963	4.59445	0.0043312	1.02857	up	[Q]	Secondary metabolites biosynthesis, transport and catabolism	Biological Process: lipid metabolic process (GO:0006629);; Molecular Function: fatty-acyl-CoA reductase (alcohol-forming) activity (GO:0080019);;	K13356|1.0e-243|crg:105342321|K13356 alcohol-forming fatty acyl-CoA reductase [EC:1.2.1.84] | (RefSeq) fatty acyl-CoA reductase 1	Peroxisome (ko04146)	[I]	Lipid transport and metabolism	Male sterility protein	Putative fatty acyl-CoA reductase CG5065 OS=Drosophila melanogaster OX=7227 GN=CG5065 PE=3 SV=1	I	Lipid transport and metabolism	fatty acyl-CoA reductase 1 [Crassostrea gigas]
Sinonovacula_constricta_newGene_33619	18569	22020	27825	29868	61597	40883	22.3053	32.1072	36.1705	47.4267	91.289	50.7494	0.00676938	1.003	up	--	--	Molecular Function: molecular_function (GO:0003674);; Molecular Function: nucleic acid binding (GO:0003676);; Molecular Function: RNA binding (GO:0003723);; Molecular Function: mRNA binding (GO:0003729);; Molecular Function: mRNA 3'-UTR binding (GO:0003730);; Molecular Function: binding (GO:0005488);; Cellular Component: cellular_component (GO:0005575);; Cellular Component: intracellular (GO:0005…	K18753|3.8e-52|myi:110450087|K18753 butyrate response factor | (RefSeq) mRNA decay activator protein ZFP36L2-A-like	--	[R]	General function prediction only	Zinc finger C-x8-C-x5-C-x3-H type (and similar)	Protein TIS11 OS=Drosophila melanogaster OX=7227 GN=Tis11 PE=2 SV=2	S	Function unknown	mRNA decay activator protein ZFP36L2-A-like [Pecten maximus]
Sinonovacula_constricta_newGene_52397	1195	1181	1078	1837	1931	2444	3.26599	4.11748	3.34263	6.91928	5.95678	7.14665	0.00892326	0.922885	up	--	--	Molecular Function: actin binding (GO:0003779);; Biological Process: actin filament organization (GO:0007015);; Biological Process: positive regulation of Arp2/3 complex-mediated actin nucleation (GO:2000601);;	K23612|3.5e-76|lgi:LOTGIDRAFT_169157|K23612 neural Wiskott-Aldrich syndrome protein | (RefSeq) hypothetical protein	Endocytosis (ko04144)	[TZ]	Signal transduction mechanisms;; Cytoskeleton	WH1 domain	--	--	--	WASL [Mytilus coruscus]
Sinonovacula_constricta_newGene_23734	68795	37726	47103	85724	95040	85605	240.134	170.519	187.72	413.822	375.779	320.801	0.00717152	0.910411	up	[E]	Amino acid transport and metabolism	Biological Process: urea cycle (GO:0000050);; Molecular Function: arginase activity (GO:0004053);; Biological Process: arginine metabolic process (GO:0006525);; Molecular Function: metal ion binding (GO:0046872);;	K01476|3.6e-109|lgi:LOTGIDRAFT_204097|K01476 arginase [EC:3.5.3.1] | (RefSeq) hypothetical protein	Arginine biosynthesis (ko00220);; Arginine and proline metabolism (ko00330);; Biosynthesis of amino acids (ko01230)	[E]	Amino acid transport and metabolism	Arginase family	--	E	Amino acid transport and metabolism	arginase type I-like protein [Hyriopsis cumingii]
Sinonovacula_constricta_newGene_10768	14114	9943	15176	17405	28732	23575	48.2541	18.011	59.778	31.0813	44.7755	32.6043	0.00740651	0.909123	up	--	--	Molecular Function: DNA binding (GO:0003677);; Molecular Function: steroid hormone receptor activity (GO:0003707);; Cellular Component: nucleus (GO:0005634);; Biological Process: regulation of transcription, DNA-templated (GO:0006355);; Cellular Component: host cell nucleus (GO:0042025);;	K08547|4.1e-62|lgi:LOTGIDRAFT_105544|K08547 COUP transcription factor 1 | (RefSeq) hypothetical protein	--	[T]	Signal transduction mechanisms	Ligand-binding domain of nuclear hormone receptor	--	K	Transcription	nuclear receptor subfamily 5 group A member 2-like [Mizuhopecten yessoensis]
Sinonovacula_constricta_newGene_77711	32408	22558	36859	43201	56345	61026	255.526	226.844	329.825	471.08	503.237	516.572	0.00832526	0.889267	up	--	--	Biological Process: reproduction (GO:0000003);; Biological Process: negative regulation of transcription from RNA polymerase II promoter (GO:0000122);; Cellular Component: nuclear chromosome (GO:0000228);; Cellular Component: chromosome, centromeric region (GO:0000775);; Cellular Component: condensed chromosome, centromeric region (GO:0000779);; Cellular Component: chromatin (GO:0000785);; Cellul…	K10052|8.2e-19|lak:106159324|K10052 CCAAT/enhancer binding protein (C/EBP), invertebrate | (RefSeq) uncharacterized protein LOC106159324	--	[K]	Transcription	Basic region leucine zipper	CCAAT/enhancer-binding protein OS=Drosophila virilis OX=7244 GN=slbo PE=3 SV=1	K	Transcription	LOW QUALITY PROTEIN: uncharacterized protein LOC117337810 [Pecten maximus]
Sinonovacula_constricta_newGene_88379	1822	1804	2295	571	1107	1173	5.07022	6.19886	7.17002	1.81889	3.74561	2.95666	0.00874141	-1.0069	down	--	--	--	K12026|2.7e-10|myi:110466476|K12026 tripartite motif-containing protein 56 [EC:2.3.2.27] | (RefSeq) E3 ubiquitin-protein ligase TRIM9-like	--	--	--	NHL repeat	--	--	--	tripartite motif-containing protein 6-like [Mizuhopecten yessoensis]
Sinonovacula_constricta_newGene_30865	12308	7250	5013	3678	3215	4090	28.9085	21.7089	17.7166	13.8363	10.2161	10.0386	0.00565087	-1.04177	down	--	--	Molecular Function: molecular_function (GO:0003674);; Molecular Function: GTPase activator activity (GO:0005096);; Molecular Function: binding (GO:0005488);; Molecular Function: protein binding (GO:0005515);; Cellular Component: cellular_component (GO:0005575);; Cellular Component: extracellular region (GO:0005576);; Cellular Component: intracellular (GO:0005622);; Cellular Component: cell (GO:00…	K20168|5.0e-178|myi:110457595|K20168 TBC1 domain family member 15 | (RefSeq) TBC1 domain family member 15-like isoform X1	Mitophagy - animal (ko04137)	[T]	Signal transduction mechanisms	Rab-GTPase-TBC domain	--	T	Signal transduction mechanisms	TBC1 domain family member 15-like [Pecten maximus]
Sinonovacula_constricta_newGene_39824	1330	1821	1794	529	857	809	2.96982	4.94174	4.33549	1.52642	2.23498	1.9206	0.00404745	-1.12527	down	--	--	Molecular Function: G-protein coupled receptor activity (GO:0004930);; Biological Process: G-protein coupled receptor signaling pathway (GO:0007186);; Cellular Component: integral component of membrane (GO:0016021);;	K04233|6.0e-52|myi:110454989|K04233 allatostatin A receptor | (RefSeq) galanin receptor type 2-like	--	--	--	7 transmembrane receptor (rhodopsin family)	--	O	Posttranslational modification, protein turnover, chaperones	galanin receptor type 2-like [Pecten maximus]
Sinonovacula_constricta_newGene_33342	4766	1803	3396	1585	1063	1439	9.43193	4.0342	7.40811	4.20173	2.16241	2.89223	0.00503534	-1.13934	down	--	--	--	K01197|2.0e-07|gja:107108395|K01197 hyaluronoglucosaminidase [EC:3.2.1.35] | (RefSeq) hyaluronidase-4-like	Glycosaminoglycan degradation (ko00531);; Lysosome (ko04142)	--	--	Reverse transcriptase (RNA-dependent DNA polymerase)	--	L	Replication, recombination and repair	uncharacterized protein LOC111110962 isoform X1 [Crassostrea virginica]
Sinonovacula_constricta_newGene_12596	1262	884	751	270	464	516	3.11921	4.99085	1.91407	0.749584	1.14041	1.9871	0.00711545	-1.13938	down	--	--	Molecular Function: ubiquitin-protein transferase activity (GO:0004842);; Biological Process: apoptotic process (GO:0006915);; Biological Process: regulation of cytokinesis (GO:0032465);;	K10586|1.4e-64|mpah:110335497|K10586 baculoviral IAP repeat-containing protein 6 (apollon) [EC:2.3.2.23] | (RefSeq) Birc6; baculoviral IAP repeat-containing protein 6	Ubiquitin mediated proteolysis (ko04120);; Apoptosis - multiple species (ko04215)	[O]	Posttranslational modification, protein turnover, chaperones	Ubiquitin-conjugating enzyme	Probable ubiquitin-conjugating enzyme protein 17 OS=Caenorhabditis elegans OX=6239 GN=ubc-17 PE=3 SV=3	O	Posttranslational modification, protein turnover, chaperones	baculoviral IAP repeat-containing protein 6-like isoform X4 [Crassostrea virginica]
Sinonovacula_constricta_newGene_12936	4378	3679	3118	2123	1270	1053	8.6756	9.33682	6.87904	5.82228	2.80154	2.20069	0.00382381	-1.18782	down	--	--	Biological Process: reproduction (GO:0000003);; Biological Process: embryonic axis specification (GO:0000578);; Biological Process: syncytium formation by plasma membrane fusion (GO:0000768);; Biological Process: cell morphogenesis (GO:0000902);; Biological Process: cell morphogenesis involved in differentiation (GO:0000904);; Biological Process: ameboidal-type cell migration (GO:0001667);; Biolo…	K05750|8.7e-106|cmk:103176513|K05750 NCK-associated protein 1 | (RefSeq) nckap1; NCK associated protein 1	Regulation of actin cytoskeleton (ko04810);; Salmonella infection (ko05132)	[R]	General function prediction only	Membrane-associated apoptosis protein	Membrane-associated protein Hem OS=Drosophila melanogaster OX=7227 GN=Hem PE=2 SV=1	S	Function unknown	hypothetical protein LOTGIDRAFT_163399 [Lottia gigantea]
Sinonovacula_constricta_newGene_21945	21354	10708	11242	5468	7584	4303	33.2906	21.291	19.8888	11.7876	13.3927	7.20083	0.00153034	-1.19364	down	[L]	Replication, recombination and repair	Molecular Function: calcium ion binding (GO:0005509);; Molecular Function: GTP binding (GO:0005525);; Biological Process: endocytic recycling (GO:0032456);;	K12483|2.4e-186|pcan:112571365|K12483 EH domain-containing protein 1 | (RefSeq) EH domain-containing protein 3-like	Endocytosis (ko04144)	[TU]	Signal transduction mechanisms;; Intracellular trafficking, secretion, and vesicular transport	Domain of unknown function (DUF5600)	--	--	--	EH domain-containing protein 3-like [Pomacea canaliculata]
Sinonovacula_constricta_newGene_777	22326	22308	23639	10297	3618	14120	48.0951	61.0425	57.5574	32.4078	8.79217	32.6381	0.00769671	-1.19481	down	--	--	Cellular Component: integral component of membrane (GO:0016021);; Molecular Function: transferase activity, transferring acyl groups other than amino-acyl groups (GO:0016747);;	--	--	[R]	General function prediction only	Acyltransferase family	Nose resistant to fluoxetine protein 6 OS=Caenorhabditis elegans OX=6239 GN=nrf-6 PE=1 SV=3	S	Function unknown	nose resistant to fluoxetine protein 6-like isoform X1 [Mizuhopecten yessoensis]
Sinonovacula_constricta_newGene_57108	34411	11972	16774	4248	13209	8259	109.249	48.7999	60.4386	18.8673	47.5016	28.2366	0.00617178	-1.19954	down	--	--	Biological Process: cholesterol metabolic process (GO:0008203);; Cellular Component: integral component of membrane (GO:0016021);;	--	--	[T]	Signal transduction mechanisms	Insulin-induced protein (INSIG)	--	T	Signal transduction mechanisms	PREDICTED: insulin-induced gene 2 protein-like isoform X1 [Biomphalaria glabrata]
Sinonovacula_constricta_newGene_2073	684	653	756	209	244	414	2.81711	3.3834	3.55533	1.245	1.12926	1.79526	0.00702658	-1.21311	down	--	--	--	--	--	--	--	--	--	S	Function unknown	hypothetical protein LOTGIDRAFT_153725 [Lottia gigantea]
Sinonovacula_constricta_newGene_65329	1943	1294	696	382	633	558	9.72381	8.25175	3.94815	2.6359	3.57661	2.98488	0.00521928	-1.23212	down	--	--	Cellular Component: motile cilium (GO:0031514);;	K04638|1.6e-85|myi:110446642|K04638 intraflagellar transport protein 57 | (RefSeq) intraflagellar transport protein 57 homolog isoform X1	--	[T]	Signal transduction mechanisms	Intra-flagellar transport protein 57	Intraflagellar transport protein che-13 OS=Caenorhabditis elegans OX=6239 GN=che-13 PE=1 SV=2	T	Signal transduction mechanisms	intraflagellar transport protein 57 homolog isoform X2 [Mizuhopecten yessoensis]
Sinonovacula_constricta_newGene_40075	1789	1144	1533	563	733	413	2.92936	1.76355	2.44789	1.41537	1.13416	0.67164	0.00173673	-1.27299	down	--	--	Molecular Function: nucleic acid binding (GO:0003676);;	--	--	--	--	helix-turn-helix, Psq domain	--	S	Function unknown	uncharacterized protein LOC108252884 isoform X2 [Diaphorina citri]
Sinonovacula_constricta_newGene_33899	79081	46655	46315	20256	30480	14729	495.22	364.98	325.008	171.914	212.188	96.6373	0.000836599	-1.27778	down	--	--	Biological Process: regulation of neurotransmitter levels (GO:0001505);; Molecular Function: molecular_function (GO:0003674);; Molecular Function: catalytic activity (GO:0003824);; Molecular Function: monooxygenase activity (GO:0004497);; Molecular Function: dopamine beta-monooxygenase activity (GO:0004500);; Molecular Function: binding (GO:0005488);; Molecular Function: copper ion binding (GO:00…	K00503|1.7e-41|sfm:108934136|K00503 dopamine beta-monooxygenase [EC:1.14.17.1] | (RefSeq) dbh; dopamine beta-hydroxylase	Tyrosine metabolism (ko00350)	[E]	Amino acid transport and metabolism	Copper type II ascorbate-dependent monooxygenase, N-terminal domain	--	E	Amino acid transport and metabolism	dopamine beta-hydroxylase [Sinonovacula constricta]
Sinonovacula_constricta_newGene_22671	5604	8108	7347	3025	3006	2054	9.24568	17.5842	14.3276	6.99629	6.57369	3.98384	0.00066808	-1.29552	down	--	--	--	--	--	--	--	Domain of unknown function (DUF4559)	--	S	Function unknown	--
Sinonovacula_constricta_newGene_80916	88943	29676	38431	8888	21919	27294	99.4808	43.2805	48.552	13.7914	28.4662	32.9167	0.00251193	-1.34499	down	[Q]	Secondary metabolites biosynthesis, transport and catabolism	Molecular Function: nucleotide binding (GO:0000166);; Biological Process: endothelial cell development (GO:0001885);; Biological Process: epithelial cell development (GO:0002064);; Biological Process: immune system process (GO:0002376);; Biological Process: immune system development (GO:0002520);; Biological Process: leukocyte differentiation (GO:0002521);; Biological Process: myeloid leukocyte d…	K00665|0.0e+00|myi:110453914|K00665 fatty acid synthase, animal type [EC:2.3.1.85] | (RefSeq) fatty acid synthase-like	Fatty acid biosynthesis (ko00061);; Fatty acid metabolism (ko01212)	[I]	Lipid transport and metabolism	KR domain	Poliketide synthase 37 OS=Dictyostelium discoideum OX=44689 GN=StlB PE=1 SV=1	I	Lipid transport and metabolism	fatty acid synthase-like [Mizuhopecten yessoensis]
Sinonovacula_constricta_newGene_80117	3164	1301	1340	288	757	1126	4.3523	2.38934	2.20699	0.645108	1.33533	1.91604	0.00519021	-1.34548	down	--	--	--	K19527|0.0e+00|myi:110447735|K19527 vacuolar protein sorting-associated protein 13D | (RefSeq) vacuolar protein sorting-associated protein 13D-like	--	[U]	Intracellular trafficking, secretion, and vesicular transport	SHR-binding domain of vacuolar-sorting associated protein 13	Vacuolar protein sorting-associated protein 13D OS=Drosophila melanogaster OX=7227 GN=Vps13D PE=1 SV=3	U	Intracellular trafficking, secretion, and vesicular transport	VPS13D [Mytilus coruscus]
Sinonovacula_constricta_newGene_44241	3023	1950	2191	1193	706	630	5.42699	3.89212	3.96267	3.04339	1.64499	1.76171	0.0011676	-1.35014	down	[P]	Inorganic ion transport and metabolism	Molecular Function: voltage-gated chloride channel activity (GO:0005247);; Cellular Component: integral component of membrane (GO:0016021);;	K05016|1.1e-112|myi:110453035|K05016 chloride channel 7 | (RefSeq) H(+)/Cl(-) exchange transporter 7-like isoform X1	--	[P]	Inorganic ion transport and metabolism	Voltage gated chloride channel	Chloride channel protein A OS=Dictyostelium discoideum OX=44689 GN=clcA PE=2 SV=1	P	Inorganic ion transport and metabolism	H(+)/Cl(-) exchange transporter 7-like [Pecten maximus]
Sinonovacula_constricta_newGene_35224	2864	6039	4385	874	2316	1976	13.9317	38.3819	24.8116	5.81088	13.6217	10.7582	0.00199838	-1.35723	down	--	--	--	--	--	--	--	--	--	--	--	tripartite motif-containing protein 6-like [Mizuhopecten yessoensis]
Sinonovacula_constricta_newGene_57640	4482	1532	1934	493	1182	1197	29.9792	13.07	14.6817	4.56104	8.95073	8.59403	0.00197225	-1.37162	down	--	--	Molecular Function: GTP binding (GO:0005525);; Biological Process: SCF-dependent proteasomal ubiquitin-dependent protein catabolic process (GO:0031146);;	K10291|6.0e-98|myi:110463271|K10291 F-box protein 4 | (RefSeq) F-box only protein 4-like	Ubiquitin mediated proteolysis (ko04120)	--	--	F-box-like	--	S	Function unknown	F-box only protein 4-like [Pecten maximus]
Sinonovacula_constricta_newGene_39650	1175	987	975	147	379	614	4.69847	5.03125	4.45331	0.797956	1.70659	2.58757	0.00285572	-1.4289	down	--	--	Cellular Component: cellular_component (GO:0005575);; Cellular Component: cell (GO:0005623);; Cellular Component: plasma membrane (GO:0005886);; Cellular Component: integral component of plasma membrane (GO:0005887);; Biological Process: cell communication (GO:0007154);; Biological Process: signal transduction (GO:0007165);; Biological Process: cell surface receptor signaling pathway (GO:0007166)…	K06537|3.0e-72|crg:105339179|K06537 CD151 antigen | (RefSeq) tetraspanin-15	--	--	--	Tetraspanin family	--	S	Function unknown	CD151 [Mytilus coruscus]
Sinonovacula_constricta_newGene_3710	388	513	770	242	180	150	1.72967	3.10006	4.00652	1.24141	0.967657	0.720186	0.00495135	-1.44417	down	--	--	Biological Process: activation of innate immune response (GO:0002218);; Biological Process: signal transduction (GO:0007165);; Biological Process: positive regulation of type I interferon production (GO:0032481);;	--	--	--	--	Transmembrane protein 173	--	--	--	TMEM173 [Mytilus coruscus]
Sinonovacula_constricta_newGene_55536	301	593	319	180	130	93	0.664714	1.56698	1.01237	0.377242	0.20444	0.201977	0.00810241	-1.49994	down	--	--	Biological Process: mitotic sister chromatid segregation (GO:0000070);; Molecular Function: DNA secondary structure binding (GO:0000217);; Cellular Component: nuclear chromosome (GO:0000228);; Biological Process: mitotic cell cycle (GO:0000278);; Biological Process: nuclear division (GO:0000280);; Cellular Component: condensed chromosome (GO:0000793);; Cellular Component: condensed nuclear chromo…	K18709|6.4e-18|spu:105437981|K18709 speckle targeted PIP5K1A-regulated poly(A) polymerase [EC:2.7.7.19 2.7.7.52] | (RefSeq) uncharacterized protein LOC105437981	--	--	--	Domain of unknown function (DUF4371)	--	D	Cell cycle control, cell division, chromosome partitioning	PREDICTED: zinc finger protein 862-like [Saccoglossus kowalevskii]
Sinonovacula_constricta_newGene_7253	1418	1535	2083	414	666	617	4.91012	6.67032	9.38031	1.83596	2.15393	2.28043	0.000121307	-1.51146	down	--	--	Cellular Component: lytic vacuole (GO:0000323);; Biological Process: immune system process (GO:0002376);; Biological Process: immune system development (GO:0002520);; Biological Process: leukocyte differentiation (GO:0002521);; Biological Process: myeloid leukocyte differentiation (GO:0002573);; Cellular Component: cellular_component (GO:0005575);; Cellular Component: intracellular (GO:0005622);;…	K23863|1.9e-19|lgi:LOTGIDRAFT_166554|K23863 osteopetrosis-associated transmembrane protein 1 (chloride channel 7 beta subunit) | (RefSeq) hypothetical protein	--	--	--	Osteopetrosis-associated transmembrane protein 1 precursor	--	S	Function unknown	hypothetical protein LOTGIDRAFT_166554 [Lottia gigantea]
Sinonovacula_constricta_newGene_69456	995	215	683	158	220	225	14.1812	3.39178	11.3353	2.71685	2.99331	2.88362	0.00469881	-1.52183	down	--	--	--	--	--	--	--	TRIM C-terminal subgroup One Signature domain	--	--	--	--
Sinonovacula_constricta_newGene_87369	1163	600	434	289	132	262	3.76547	2.62466	1.43038	1.36077	0.617884	1.11899	0.00338581	-1.535	down	[K]	Transcription	Molecular Function: DNA binding (GO:0003677);; Molecular Function: DNA-directed 5'-3' RNA polymerase activity (GO:0003899);; Biological Process: transcription from RNA polymerase II promoter (GO:0006366);;	K03006|8.4e-285|myi:110449054|K03006 DNA-directed RNA polymerase II subunit RPB1 [EC:2.7.7.6] | (RefSeq) DNA-directed RNA polymerase II subunit RPB1-like	RNA polymerase (ko03020)	[K]	Transcription	RNA polymerase Rpb1, domain 1	DNA-directed RNA polymerase II subunit RPB1 OS=Drosophila melanogaster OX=7227 GN=RpII215 PE=3 SV=4	K	Transcription	DNA-directed RNA polymerase II subunit RPB1-like [Pecten maximus]
Sinonovacula_constricta_newGene_37842	225	204	164	81	52	54	1.86796	1.67613	1.25954	0.769362	0.475637	0.413139	0.00780885	-1.54226	down	--	--	--	K12026|3.4e-06|myi:110467395|K12026 tripartite motif-containing protein 56 [EC:2.3.2.27] | (RefSeq) tripartite motif-containing protein 42-like	--	--	--	--	--	--	--	--
Sinonovacula_constricta_newGene_87819	740	1007	1754	422	470	221	2.00558	3.59622	5.81297	1.948	1.26658	0.564224	0.00168083	-1.56028	down	--	--	Molecular Function: GTP binding (GO:0005525);;	K12800|4.4e-32|mze:106675363|K12800 NACHT, LRR and PYD domains-containing protein 3 | (RefSeq) NACHT, LRR and PYD domains-containing protein 12	Necroptosis (ko04217);; NOD-like receptor signaling pathway (ko04621);; C-type lectin receptor signaling pathway (ko04625);; Salmonella infection (ko05132)	--	--	Septin	--	--	--	uncharacterized protein LOC111102752 [Crassostrea virginica]
Sinonovacula_constricta_newGene_16178	251	317	216	33	109	119	0.302179	0.489923	0.306555	0.131282	0.150688	0.156814	0.00820045	-1.56935	down	--	--	--	K02366|6.2e-20|amex:111197650|K02366 glucuronyl/N-acetylglucosaminyl transferase EXT1 [EC:2.4.1.224 2.4.1.225] | (RefSeq) uncharacterized protein LOC111197650 isoform X1	Glycosaminoglycan biosynthesis - heparan sulfate / heparin (ko00534)	--	--	--	--	--	--	uncharacterized protein LOC117681475 isoform X3 [Crassostrea gigas]
Sinonovacula_constricta_newGene_50007	554	257	213	71	93	158	1.5198	0.897418	0.661371	0.266599	0.288964	0.464183	0.00512034	-1.57226	down	--	--	Molecular Function: zinc ion binding (GO:0008270);;	K12026|3.1e-36|myi:110442445|K12026 tripartite motif-containing protein 56 [EC:2.3.2.27] | (RefSeq) tripartite motif-containing protein 2-like	--	--	--	B-box zinc finger	--	--	--	tripartite motif-containing protein 2-like [Mizuhopecten yessoensis]
Sinonovacula_constricta_newGene_50430	52800	17816	15080	6111	13185	6878	149.588	57.1209	49.2567	21.672	37.866	18.7713	0.000650952	-1.58249	down	--	--	Molecular Function: monooxygenase activity (GO:0004497);; Molecular Function: oxidoreductase activity, acting on single donors with incorporation of molecular oxygen, incorporation of two atoms of oxygen (GO:0016702);; Molecular Function: metal ion binding (GO:0046872);;	--	--	--	--	Retinal pigment epithelial membrane protein	--	Q	Secondary metabolites biosynthesis, transport and catabolism	beta-carotene 15,15'-monooxygenase, partial [Meretrix meretrix]
Sinonovacula_constricta_newGene_88027	408	297	281	89	116	102	2.14722	1.98742	1.68641	0.70705	0.713595	0.636845	0.0017939	-1.58835	down	--	--	Cellular Component: integral component of membrane (GO:0016021);;	--	--	--	--	Interferon-induced transmembrane protein	--	--	--	--
Sinonovacula_constricta_newGene_18625	633	292	503	185	166	71	1.46528	0.856322	1.31429	0.588354	0.432946	0.172784	0.00414233	-1.59983	down	--	--	Molecular Function: transferase activity (GO:0016740);;	K17973|0.0e+00|myi:110453291|K17973 N-terminal acetyltransferase B complex non-catalytic subunit | (RefSeq) N-alpha-acetyltransferase 25, NatB auxiliary subunit-like	--	[Z]	Cytoskeleton	N-acetyltransferase B complex (NatB) non catalytic subunit	Phagocyte signaling-impaired protein OS=Drosophila melanogaster OX=7227 GN=psidin PE=2 SV=1	Z	Cytoskeleton	N-alpha-acetyltransferase 25, NatB auxiliary subunit-like isoform X1 [Pecten maximus]
Sinonovacula_constricta_newGene_72630	945	465	1946	368	354	294	2.60599	1.63616	6.09358	1.40283	1.10546	0.870646	0.00175819	-1.60883	down	--	--	Molecular Function: nucleic acid binding (GO:0003676);; Molecular Function: RNA-DNA hybrid ribonuclease activity (GO:0004523);;	K12646|1.3e-27|sko:102805200|K12646 ATP-dependent RNA helicase DDX58 [EC:3.6.4.13] | (RefSeq) probable ATP-dependent RNA helicase DDX58-like	--	--	--	Reverse transcriptase (RNA-dependent DNA polymerase)	--	L	Replication, recombination and repair	uncharacterized protein LOC117322521 isoform X1 [Pecten maximus]
Sinonovacula_constricta_newGene_29917	211	206	414	27	102	134	0.806433	1.03852	1.90982	0.126134	0.646726	0.768887	0.00948251	-1.64271	down	--	--	--	--	--	--	--	Domain of unknown function (DUF4559)	--	S	Function unknown	--
Sinonovacula_constricta_newGene_79342	591	945	1098	107	512	215	1.35614	2.89966	3.81597	0.238986	1.74446	0.257272	0.00317101	-1.64407	down	--	--	Molecular Function: nucleic acid binding (GO:0003676);; Biological Process: DNA integration (GO:0015074);;	K06065|4.1e-207|xma:102225078|K06065 nuclear receptor co-repressor 2 | (RefSeq) uncharacterized protein LOC102225078	Notch signaling pathway (ko04330)	--	--	Reverse transcriptase (RNA-dependent DNA polymerase)	Retrovirus-related Pol polyprotein from transposon 412 OS=Drosophila melanogaster OX=7227 GN=POL PE=4 SV=1	L	Replication, recombination and repair	Pol [Haliotis discus hannai]
Sinonovacula_constricta_newGene_16258	620	491	552	89	265	154	3.15143	3.05242	2.99074	0.815496	1.55991	1.11591	0.00108603	-1.65171	down	[R]	General function prediction only	Biological Process: reproduction (GO:0000003);; Biological Process: protein polyubiquitination (GO:0000209);; Biological Process: cytokine production (GO:0001816);; Biological Process: regulation of cytokine production (GO:0001817);; Biological Process: immune effector process (GO:0002252);; Biological Process: immune system process (GO:0002376);; Biological Process: developmental process involve…	K12026|5.4e-154|crg:105336110|K12026 tripartite motif-containing protein 56 [EC:2.3.2.27] | (RefSeq) tripartite motif-containing protein 45	--	[O]	Posttranslational modification, protein turnover, chaperones	NHL repeat	RING finger protein nhl-1 OS=Caenorhabditis elegans OX=6239 GN=nhl-1 PE=1 SV=2	O	Posttranslational modification, protein turnover, chaperones	LOW QUALITY PROTEIN: tripartite motif-containing protein 2-like [Crassostrea virginica]
Sinonovacula_constricta_newGene_60003	1153	618	4198	581	456	733	3.83518	2.60245	16.3855	2.66867	1.72559	2.61555	0.00466727	-1.66397	down	--	--	Molecular Function: calcium ion binding (GO:0005509);;	K23902|3.3e-48|aqu:100636056|K23902 programmed cell death protein 6 | (RefSeq) programmed cell death protein 6-like	--	[T]	Signal transduction mechanisms	EF-hand domain pair	Sorcin OS=Schistosoma japonicum OX=6182 PE=2 SV=1	T	Signal transduction mechanisms	unnamed protein product [Mytilus coruscus]
Sinonovacula_constricta_newGene_87042	1951	934	1874	357	224	835	9.50807	5.83168	10.7175	2.38348	1.20369	4.26367	0.000795308	-1.66435	down	[O]	Posttranslational modification, protein turnover, chaperones	Molecular Function: NAD+ binding (GO:0070403);;	K11416|3.5e-116|crg:105347149|K11416 NAD+-dependent protein deacetylase sirtuin 6 [EC:2.3.1.286] | (RefSeq) NAD-dependent protein deacetylase sirtuin-6	Nicotinate and nicotinamide metabolism (ko00760)	[BK]	Chromatin structure and dynamics;; Transcription	Sir2 family	NAD-dependent protein deacetylase Sirt6 OS=Drosophila melanogaster OX=7227 GN=Sirt6 PE=2 SV=1	--	--	SIRT6 [Mytilus coruscus]
Sinonovacula_constricta_newGene_15345	123	179	190	43	77	28	0.660724	1.18312	1.06626	0.34001	0.495248	0.198759	0.00840317	-1.6646	down	[S]	Function unknown	Molecular Function: nucleic acid binding (GO:0003676);;	K09488|5.1e-17|lgi:LOTGIDRAFT_237567|K09488 TNF receptor-associated protein 1 | (RefSeq) hypothetical protein	--	--	--	Exonuclease	--	S	Function unknown	unnamed protein product [Mytilus coruscus]
Sinonovacula_constricta_newGene_12383	1698	1712	3123	596	383	936	2.24615	2.76839	5.04843	1.44812	0.728139	1.88411	0.000147525	-1.69835	down	--	--	--	--	--	--	--	--	--	L	Replication, recombination and repair	PREDICTED: uncharacterized protein LOC107345482 [Acropora digitifera]
Sinonovacula_constricta_newGene_84969	1232	1038	1038	300	500	146	14.2859	13.4824	11.9658	4.37884	7.93311	2.5423	0.000499459	-1.7044	down	--	--	--	--	--	--	--	Bacterial protein of unknown function (DUF905)	--	--	--	--
Sinonovacula_constricta_newGene_17560	271	149	207	52	45	81	2.04734	1.4097	1.7531	0.566066	0.381949	0.646012	0.00267871	-1.71458	down	--	--	Biological Process: Notch signaling pathway (GO:0007219);; Molecular Function: zinc ion binding (GO:0008270);; Biological Process: protein ubiquitination (GO:0016567);;	K12021|8.1e-07|spis:111327783|K12021 tripartite motif-containing protein 45 | (RefSeq) E3 ubiquitin-protein ligase TRIM71-like	--	--	--	B-box zinc finger	--	--	--	E3 ubiquitin-protein ligase TRIM71-like [Orbicella faveolata]
Sinonovacula_constricta_newGene_30909	1357	3042	1242	202	192	1356	3.82711	10.9363	4.48163	0.785153	0.610045	4.48746	0.00987151	-1.72427	down	--	--	Molecular Function: protein binding (GO:0005515);; Molecular Function: GTP binding (GO:0005525);; Molecular Function: zinc ion binding (GO:0008270);;	K12800|7.8e-29|mze:106675363|K12800 NACHT, LRR and PYD domains-containing protein 3 | (RefSeq) NACHT, LRR and PYD domains-containing protein 12	Necroptosis (ko04217);; NOD-like receptor signaling pathway (ko04621);; C-type lectin receptor signaling pathway (ko04625);; Salmonella infection (ko05132)	--	--	B-box zinc finger	--	--	--	uncharacterized protein LOC117685378 isoform X2 [Crassostrea gigas]
Sinonovacula_constricta_newGene_85224	435	92	514	113	83	86	1.05115	0.281774	1.41023	0.377098	0.224851	0.221344	0.00689884	-1.73018	down	--	--	Molecular Function: zinc ion binding (GO:0008270);;	K19410|2.5e-26|dpa:109543998|K19410 inner nuclear membrane protein Man1 | (RefSeq) uncharacterized protein LOC109543998 isoform X1	--	--	--	YqaJ-like viral recombinase domain	--	--	--	hypothetical protein AC249_AIPGENE18725 [Exaiptasia diaphana]
Sinonovacula_constricta_newGene_27269	805	800	375	275	71	197	1.37806	1.74626	0.72848	0.65096	0.137384	0.360717	0.00342638	-1.73051	down	--	--	--	K21440|6.0e-56|spis:111344982|K21440 ankyrin repeat domain-containing protein 50 | (RefSeq) ankyrin repeat domain-containing protein 50-like	--	[R]	General function prediction only	Domain of unknown function (DUF4559)	--	M	Cell wall/membrane/envelope biogenesis	ankyrin repeat domain-containing protein 50-like [Stylophora pistillata]
Sinonovacula_constricta_newGene_22954	95	77	107	23	32	23	0.591591	0.630758	0.759624	0.193708	0.228307	0.152481	0.00500846	-1.74628	down	[E]	Amino acid transport and metabolism	Molecular Function: aminopeptidase activity (GO:0004177);; Molecular Function: metallopeptidase activity (GO:0008237);; Molecular Function: zinc ion binding (GO:0008270);;	K11140|7.9e-181|pcan:112555355|K11140 aminopeptidase N [EC:3.4.11.2] | (RefSeq) LOW QUALITY PROTEIN: aminopeptidase N-like	Glutathione metabolism (ko00480)	[EO]	Amino acid transport and metabolism;; Posttranslational modification, protein turnover, chaperones	Peptidase family M1 domain	Puromycin-sensitive aminopeptidase OS=Caenorhabditis elegans OX=6239 GN=pam-1 PE=1 SV=1	O	Posttranslational modification, protein turnover, chaperones	uncharacterized protein LOC105340635 isoform X2 [Crassostrea gigas]
Sinonovacula_constricta_newGene_57575	98	143	163	30	60	24	0.292862	0.54824	0.555445	0.123998	0.201152	0.074881	0.00620717	-1.76378	down	--	--	--	--	--	--	--	--	--	G	Carbohydrate transport and metabolism	uncharacterized protein K02A2.6-like [Crassostrea gigas]
Sinonovacula_constricta_newGene_32251	101	87	111	17	34	33	0.430228	0.474483	0.537195	0.094977	0.158434	0.147756	0.00474648	-1.76809	down	--	--	Molecular Function: nucleic acid binding (GO:0003676);; Molecular Function: aspartic-type endopeptidase activity (GO:0004190);; Molecular Function: zinc ion binding (GO:0008270);; Biological Process: DNA integration (GO:0015074);; Cellular Component: integral component of membrane (GO:0016021);;	K04613|2.9e-66|mze:101471150|K04613 vomeronasal 2 receptor | (RefSeq) vomeronasal type-2 receptor 1-like	--	--	--	Integrase core domain	--	L	Replication, recombination and repair	uncharacterized protein LOC117692026 [Crassostrea gigas]
Sinonovacula_constricta_newGene_7338	801	587	185	189	63	161	4.93015	4.60679	1.28625	1.60262	0.434161	1.05932	0.00483675	-1.78623	down	--	--	--	K09105|2.6e-16|ola:101174799|K09105 transcription factor E3 | (RefSeq) transcription factor E3 isoform X1	Mitophagy - animal (ko04137)	--	--	Retrotransposon gag protein	--	--	--	uncharacterized protein K02A2.6-like [Crassostrea virginica]
Sinonovacula_constricta_newGene_52372	23607	19641	7083	4813	4617	4051	104.959	111.371	47.1101	38.3328	30.8335	25.6404	3.84e-05	-1.78894	down	--	--	Molecular Function: calcium ion binding (GO:0005509);; Biological Process: actin nucleation (GO:0045010);; Biological Process: actin filament severing (GO:0051014);; Molecular Function: actin filament binding (GO:0051015);; Biological Process: barbed-end actin filament capping (GO:0051016);;	K05768|1.4e-124|lgi:LOTGIDRAFT_214936|K05768 gelsolin | (RefSeq) hypothetical protein	--	[Z]	Cytoskeleton	Gelsolin repeat	Gelsolin-like protein 2 OS=Lumbricus terrestris OX=6398 GN=gelsolin PE=1 SV=1	Z	Cytoskeleton	hypothetical protein LOTGIDRAFT_214936 [Lottia gigantea]
Sinonovacula_constricta_newGene_70916	660	356	141	127	81	91	2.02682	1.42217	0.49777	0.542956	0.284088	0.299384	0.00334535	-1.79513	down	--	--	--	K22615|5.4e-08|adf:107329298|K22615 NLR family CARD domain containing 5 | (RefSeq) uncharacterized LOC107329298	--	--	--	NACHT domain	--	S	Function unknown	hypothetical protein CAPTEDRAFT_210426 [Capitella teleta]
Sinonovacula_constricta_newGene_56759	806	536	342	138	102	206	1.40018	1.12228	0.649057	0.409689	0.272997	0.366037	0.000450758	-1.81437	down	--	--	Biological Process: regulation of proteasomal ubiquitin-dependent protein catabolic process (GO:0032434);;	K11792|3.0e-30|pcan:112554605|K11792 DET1- and DDB1-associated protein 1 | (RefSeq) DET1- and DDB1-associated protein 1-like	--	[S]	Function unknown	Det1 complexing ubiquitin ligase	--	S	Function unknown	DET1- and DDB1-associated protein 1-like [Pomacea canaliculata]
Sinonovacula_constricta_newGene_3685	291	182	230	96	36	44	3.14395	2.49465	2.81049	1.36996	0.418893	0.49696	0.00340102	-1.82848	down	--	--	Molecular Function: nuclear export signal receptor activity (GO:0005049);; Cellular Component: nucleus (GO:0005634);; Biological Process: protein export from nucleus (GO:0006611);; Molecular Function: Ran GTPase binding (GO:0008536);;	--	--	[YU]	Nuclear structure;; Intracellular trafficking, secretion, and vesicular transport	--	Exportin-6 OS=Dictyostelium discoideum OX=44689 GN=xpo6 PE=3 SV=1	--	--	exportin-6-like [Mizuhopecten yessoensis]
Sinonovacula_constricta_newGene_7380	635	3073	487	330	571	273	1.43016	6.35134	1.42697	1.06417	1.28203	0.970661	0.00535212	-1.83735	down	--	--	Molecular Function: GTPase activator activity (GO:0005096);; Molecular Function: protein binding (GO:0005515);; Biological Process: signal transduction (GO:0007165);;	K18439|3.5e-10|lak:106175785|K18439 Arf-GAP with Rho-GAP domain, ANK repeat and PH domain-containing protein 1 | (RefSeq) arf-GAP with Rho-GAP domain, ANK repeat and PH domain-containing protein 1 isoform X1	Endocytosis (ko04144)	--	--	SAM domain (Sterile alpha motif)	--	--	--	LOW QUALITY PROTEIN: arf-GAP with Rho-GAP domain, ANK repeat and PH domain-containing protein 1-like [Crassostrea virginica]
Sinonovacula_constricta_newGene_6171	69	129	231	42	33	36	0.353452	0.848419	1.35143	0.295709	0.193647	0.202716	0.0050938	-1.87168	down	[R]	General function prediction only	Cellular Component: integral component of membrane (GO:0016021);; Molecular Function: transmembrane transporter activity (GO:0022857);;	K14391|1.5e-88|crg:105344269|K14391 solute carrier family 5 (sodium/myo-inositol cotransporter), member 11 | (RefSeq) sodium/myo-inositol cotransporter 2 isoform X1	--	[P]	Inorganic ion transport and metabolism	Sodium:solute symporter family	--	P	Inorganic ion transport and metabolism	sodium/glucose cotransporter 4-like isoform X1 [Crassostrea virginica]
Sinonovacula_constricta_newGene_78162	281	291	263	18	133	73	1.4246	1.88737	1.51947	0.116446	0.761502	0.390845	0.00408874	-1.87704	down	--	--	Biological Process: reproduction (GO:0000003);; Biological Process: cell cycle checkpoint (GO:0000075);; Biological Process: DNA damage checkpoint (GO:0000077);; Cellular Component: nucleotide-excision repair complex (GO:0000109);; Cellular Component: nucleotide-excision repair factor 2 complex (GO:0000111);; Molecular Function: DNA secondary structure binding (GO:0000217);; Biological Process: m…	K10838|7.2e-41|crg:105344772|K10838 xeroderma pigmentosum group C-complementing protein | (RefSeq) DNA repair protein complementing XP-C cells homolog	Nucleotide excision repair (ko03420)	[L]	Replication, recombination and repair	Rad4 transglutaminase-like domain	--	L	Replication, recombination and repair	XPC [Mytilus coruscus]
Sinonovacula_constricta_newGene_71175	597	359	2421	403	178	251	2.56903	1.82481	7.31136	2.14633	0.81279	1.10386	0.00412453	-1.88717	down	--	--	Biological Process: embryonic axis specification (GO:0000578);; Biological Process: larval development (GO:0002164);; Biological Process: toll-like receptor signaling pathway (GO:0002224);; Biological Process: positive regulation of antimicrobial peptide production (GO:0002225);; Biological Process: defense response to oomycetes (GO:0002229);; Biological Process: response to oomycetes (GO:0002239…	K18809|1.1e-07|clec:106670370|K18809 protein toll | (RefSeq) protein toll isoform X1	Toll and Imd signaling pathway (ko04624)	--	--	Leucine rich repeat	--	T	Signal transduction mechanisms	slit homolog 3 protein-like [Crassostrea gigas]
Sinonovacula_constricta_newGene_89817	170	73	105	32	26	27	0.637883	0.349971	0.448391	0.165244	0.11057	0.109024	0.00282522	-1.89046	down	--	--	--	--	--	--	--	--	--	J	Translation, ribosomal structure and biogenesis	uncharacterized protein LOC117331881 [Pecten maximus]
Sinonovacula_constricta_newGene_11707	98	197	90	22	42	37	1.73531	4.46799	1.82216	0.530979	0.846281	0.705039	0.00343409	-1.90403	down	--	--	--	K11997|8.5e-06|spis:111340199|K11997 tripartite motif-containing protein 2/3 | (RefSeq) tripartite motif-containing protein 2-like	--	--	--	DZIP3/ hRUL138-like HEPN	--	T	Signal transduction mechanisms	hypothetical protein pdam_00017124 [Pocillopora damicornis]
Sinonovacula_constricta_newGene_72737	2770	274	2891	168	304	1020	5.37764	0.675037	6.36916	0.444224	0.666403	2.1354	0.0075759	-1.92214	down	--	--	--	--	--	--	--	Domain of unknown function (DUF4764)	--	S	Function unknown	uncharacterized protein LOC117323557 [Pecten maximus]
Sinonovacula_constricta_newGene_74864	490	326	657	101	147	116	1.13034	1.11423	1.47509	0.45904	0.930281	0.625637	0.000139385	-1.92752	down	[V]	Defense mechanisms	Molecular Function: hydrolase activity (GO:0016787);;	K07766|4.3e-57|crg:105340435|K07766 diphosphoinositol-polyphosphate diphosphatase [EC:3.6.1.52] | (RefSeq) diphosphoinositol polyphosphate phosphohydrolase 1	--	[T]	Signal transduction mechanisms	NUDIX domain	--	T	Signal transduction mechanisms	diphosphoinositol polyphosphate phosphohydrolase 1 [Crassostrea gigas]
Sinonovacula_constricta_newGene_25835	115	96	95	9	48	20	0.771237	0.842135	0.790656	0.098011	0.317459	0.154241	0.00578859	-1.93864	down	--	--	--	--	--	--	--	--	--	--	--	unnamed protein product [Mytilus coruscus]
Sinonovacula_constricta_newGene_13360	485	633	640	191	38	198	1.70213	2.83528	2.54822	1.01173	0.147166	0.736032	0.00172127	-1.94149	down	--	--	--	--	--	--	--	Acyl-coenzyme A:6-aminopenicillanic acid acyl-transferase	--	S	Function unknown	uncharacterized protein LOC110457730 [Mizuhopecten yessoensis]
Sinonovacula_constricta_newGene_48823	68	108	91	29	20	15	0.395322	0.797081	0.597762	0.23929	0.130646	0.091995	0.00380929	-1.95753	down	--	--	--	--	--	--	--	PHD-finger	--	--	--	uncharacterized protein LOC105345124 [Crassostrea gigas]
Sinonovacula_constricta_newGene_60160	373	344	200	41	133	51	0.646635	0.761625	0.393648	0.0967	0.26122	0.093459	0.00123685	-1.96533	down	--	--	--	--	--	--	--	--	--	--	--	uncharacterized protein LOC105333632 [Crassostrea gigas]
Sinonovacula_constricta_newGene_16506	13097	7429	14744	2505	3029	2884	157.801	114.164	201.617	41.7296	41.3392	37.3011	4.88e-08	-1.96646	down	--	--	Biological Process: regulation of neurotransmitter levels (GO:0001505);; Molecular Function: molecular_function (GO:0003674);; Molecular Function: catalytic activity (GO:0003824);; Molecular Function: monooxygenase activity (GO:0004497);; Molecular Function: dopamine beta-monooxygenase activity (GO:0004500);; Molecular Function: binding (GO:0005488);; Molecular Function: copper ion binding (GO:00…	K00503|1.4e-39|tut:107360804|K00503 dopamine beta-monooxygenase [EC:1.14.17.1] | (RefSeq) dopamine beta-hydroxylase-like	Tyrosine metabolism (ko00350)	[E]	Amino acid transport and metabolism	Copper type II ascorbate-dependent monooxygenase, C-terminal domain	MOXD1 homolog 1 OS=Drosophila melanogaster OX=7227 GN=CG5235 PE=2 SV=2	E	Amino acid transport and metabolism	dopamine beta-hydroxylase [Sinonovacula constricta]
Sinonovacula_constricta_newGene_80777	598	759	495	122	105	227	1.37952	2.32898	1.33043	0.393416	0.285763	0.630222	9.44e-05	-1.97594	down	--	--	Biological Process: mitochondrial transport (GO:0006839);; Cellular Component: integral component of membrane (GO:0016021);; Cellular Component: mitochondrial membrane (GO:0031966);;	K15112|7.0e-118|lgi:LOTGIDRAFT_221879|K15112 solute carrier family 25 (mitochondrial uncoupling protein), member 27 | (RefSeq) hypothetical protein	--	[C]	Energy production and conversion	Mitochondrial carrier protein	Mitochondrial uncoupling protein 4C OS=Drosophila melanogaster OX=7227 GN=Ucp4C PE=2 SV=1	C	Energy production and conversion	mitochondrial uncoupling protein 4 [Aplysia californica]
Sinonovacula_constricta_newGene_63266	399	47	589	105	65	59	1.46046	0.309121	2.97913	0.584817	0.350772	0.310499	0.00776128	-2.0042	down	--	--	--	K14819|4.7e-13|gja:107111858|K14819 dual specificity phosphatase 12 [EC:3.1.3.16 3.1.3.48] | (RefSeq) DUSP12; dual specificity phosphatase 12	--	--	--	--	--	--	--	uncharacterized protein LOC111107061 isoform X3 [Crassostrea virginica]
Sinonovacula_constricta_newGene_57200	127	50	214	26	45	17	1.05708	0.715537	2.1738	0.272056	0.509635	0.134637	0.00433266	-2.03827	down	--	--	Molecular Function: RNA-directed DNA polymerase activity (GO:0003964);;	K04988|2.6e-58|sgh:107552968|K04988 polycystin 1L2 | (RefSeq) polycystic kidney disease protein 1-like 2	--	[R]	General function prediction only	Reverse transcriptase (RNA-dependent DNA polymerase)	--	S	Function unknown	uncharacterized protein LOC117332324 [Pecten maximus]
ctg6014.1.gene	21212	20660	44110	4906	4545	10693	210.253	261.18	496.2	67.2521	51.0305	113.785	3.96e-06	-2.04211	down	--	--	Biological Process: regulation of neurotransmitter levels (GO:0001505);; Molecular Function: molecular_function (GO:0003674);; Molecular Function: catalytic activity (GO:0003824);; Molecular Function: monooxygenase activity (GO:0004497);; Molecular Function: dopamine beta-monooxygenase activity (GO:0004500);; Molecular Function: binding (GO:0005488);; Molecular Function: copper ion binding (GO:00…	K00503|1.6e-53|sfm:108934136|K00503 dopamine beta-monooxygenase [EC:1.14.17.1] | (RefSeq) dbh; dopamine beta-hydroxylase	Tyrosine metabolism (ko00350)	[E]	Amino acid transport and metabolism	Copper type II ascorbate-dependent monooxygenase, N-terminal domain	--	E	Amino acid transport and metabolism	dopamine beta-hydroxylase [Sinonovacula constricta]
Sinonovacula_constricta_newGene_2434	2193	5076	2898	390	1082	960	4.67934	15.1179	7.31485	1.01796	2.35196	2.03869	1.18e-05	-2.06632	down	--	--	--	--	--	--	--	Domain of unknown function (DUF4559)	--	S	Function unknown	--
Sinonovacula_constricta_newGene_10081	398	120	66	53	17	48	0.688358	0.242514	0.202516	0.158925	0.043582	0.097616	0.00520586	-2.11531	down	--	--	Biological Process: superoxide metabolic process (GO:0006801);; Molecular Function: metal ion binding (GO:0046872);;	--	--	--	--	--	--	--	--	unnamed protein product [Mytilus coruscus]
Sinonovacula_constricta_newGene_59319	892	319	561	127	191	49	1.18905	0.731682	1.01722	0.26158	0.285146	0.086409	0.000366348	-2.12143	down	--	--	--	--	--	--	--	Zinc knuckle	--	--	--	--
Sinonovacula_constricta_newGene_39974	1463	134	564	80	217	144	7.9496	2.67167	6.52922	0.885534	1.93823	1.53744	0.00160756	-2.15019	down	--	--	--	--	--	--	--	C-terminal, D2-small domain, of ClpB protein	--	--	--	--
Sinonovacula_constricta_newGene_89055	1067	903	781	32	426	144	6.96195	7.51442	5.78113	0.287558	3.14373	1.00777	0.00123146	-2.16627	down	--	--	Molecular Function: RNA-directed DNA polymerase activity (GO:0003964);;	K12354|2.3e-20|lcm:106704261|K12354 ectonucleotide pyrophosphatase/phosphodiesterase family member 7 [EC:3.1.4.12] | (RefSeq) uncharacterized LOC106704261	Sphingolipid metabolism (ko00600)	[R]	General function prediction only	Reverse transcriptase (RNA-dependent DNA polymerase)	--	J	Translation, ribosomal structure and biogenesis	RNA-directed DNA polymerase from mobile element jockey [Mizuhopecten yessoensis]
Sinonovacula_constricta_newGene_2345	1470	224	1746	113	243	363	6.79531	1.44063	9.24113	0.815973	1.56418	2.22799	0.000617835	-2.17535	down	--	--	--	--	--	--	--	Bacterial protein of unknown function (HtrL_YibB)	--	S	Function unknown	uncharacterized protein LOC105342452 [Crassostrea gigas]
Sinonovacula_constricta_newGene_5569	359	116	381	92	29	40	0.783987	0.322474	0.944435	0.277147	0.071525	0.091796	0.00124505	-2.2168	down	--	--	Molecular Function: protein binding (GO:0005515);; Biological Process: signal transduction (GO:0007165);;	K01676|6.6e-24|spu:105447566|K01676 fumarate hydratase, class I [EC:4.2.1.2] | (RefSeq) uncharacterized protein LOC105447566	Citrate cycle (TCA cycle) (ko00020);; Pyruvate metabolism (ko00620);; Carbon metabolism (ko01200)	--	--	C-terminal of Roc, COR, domain	Probable serine/threonine-protein kinase pats1 OS=Dictyostelium discoideum OX=44689 GN=pats1 PE=3 SV=1	Z	Cytoskeleton	uncharacterized protein LOC117343338 [Pecten maximus]
Sinonovacula_constricta_newGene_12359	194	338	204	85	10	50	0.472731	1.0773	0.563491	0.285818	0.027403	0.128548	0.00305355	-2.21704	down	--	--	Molecular Function: DNA binding (GO:0003677);; Cellular Component: integral component of membrane (GO:0016021);;	K07665|8.6e-23|api:107884559|K07665 two-component system, OmpR family, copper resistance phosphate regulon response regulator CusR | (RefSeq) uncharacterized protein LOC107884559	--	--	--	DDE superfamily endonuclease	--	K	Transcription	uncharacterized protein LOC117316886 [Pecten maximus]
Sinonovacula_constricta_newGene_50054	75	27	195	6	40	15	0.320314	0.142226	0.946929	0.030457	0.189893	0.0651	0.00963974	-2.22639	down	--	--	Molecular Function: zinc ion binding (GO:0008270);;	K19410|9.6e-22|dpa:109543998|K19410 inner nuclear membrane protein Man1 | (RefSeq) uncharacterized protein LOC109543998 isoform X1	--	--	--	YqaJ-like viral recombinase domain	--	B	Chromatin structure and dynamics	uncharacterized protein LOC111104050 [Crassostrea virginica]
Sinonovacula_constricta_newGene_54530	197	777	1276	137	31	300	0.581268	2.93974	4.30204	0.559	0.103388	0.955454	0.00366077	-2.24352	down	--	--	--	K08654|4.8e-07|lav:100658661|K08654 proprotein convertase subtilisin/kexin type 5 [EC:3.4.21.-] | (RefSeq) PCSK5; proprotein convertase subtilisin/kexin type 5	--	--	--	--	--	--	--	multiple epidermal growth factor-like domains protein 10 [Crassostrea gigas]
Sinonovacula_constricta_newGene_7238	161	164	108	10	40	38	0.83086	0.598902	0.428964	0.121839	0.207919	0.177105	0.000672813	-2.26463	down	--	--	Molecular Function: nucleic acid binding (GO:0003676);; Molecular Function: zinc ion binding (GO:0008270);;	--	--	--	--	--	--	--	--	uncharacterized protein LOC110466829 [Mizuhopecten yessoensis]
Sinonovacula_constricta_newGene_59816	339	26	228	20	52	37	2.54366	0.244061	1.93819	0.204225	0.438782	0.295728	0.00357224	-2.31324	down	--	--	Molecular Function: GTPase activity (GO:0003924);; Molecular Function: structural constituent of cytoskeleton (GO:0005200);; Molecular Function: GTP binding (GO:0005525);; Cellular Component: cytoplasm (GO:0005737);; Cellular Component: microtubule (GO:0005874);; Biological Process: microtubule-based process (GO:0007017);;	K07374|2.2e-266|myi:110467433|K07374 tubulin alpha | (RefSeq) tubulin alpha chain, testis-specific	Phagosome (ko04145)	[Z]	Cytoskeleton	Tubulin/FtsZ family, GTPase domain	Tubulin alpha-2/alpha-4 chain OS=Patella vulgata OX=6465 GN=TUB2 PE=2 SV=1	Z	Cytoskeleton	tubulin alpha chain, testis-specific [Mizuhopecten yessoensis]
Sinonovacula_constricta_newGene_26757	313	18	195	45	22	19	1.82432	0.130177	1.28785	0.355991	0.139225	0.116794	0.00558927	-2.38486	down	--	--	--	--	--	--	--	--	--	--	--	protein MLP1-like [Pecten maximus]
Sinonovacula_constricta_newGene_18604	1928	2263	2659	286	215	762	4.71142	6.36565	7.19826	0.923848	0.567305	1.72317	7.37e-07	-2.40114	down	--	--	Molecular Function: GTP binding (GO:0005525);;	K12800|2.5e-28|mze:106675363|K12800 NACHT, LRR and PYD domains-containing protein 3 | (RefSeq) NACHT, LRR and PYD domains-containing protein 12	Necroptosis (ko04217);; NOD-like receptor signaling pathway (ko04621);; C-type lectin receptor signaling pathway (ko04625);; Salmonella infection (ko05132)	--	--	Septin	--	--	--	uncharacterized protein LOC117685375 isoform X4 [Crassostrea gigas]
Sinonovacula_constricta_newGene_8415	127	214	338	15	95	15	0.346756	0.622194	0.791256	0.134711	0.303081	0.088164	0.00201084	-2.41743	down	--	--	Molecular Function: non-membrane spanning protein tyrosine kinase activity (GO:0004715);; Molecular Function: ATP binding (GO:0005524);; Cellular Component: integral component of membrane (GO:0016021);;	K08654|6.1e-08|bacu:103002573|K08654 proprotein convertase subtilisin/kexin type 5 [EC:3.4.21.-] | (RefSeq) PCSK5; proprotein convertase subtilisin/kexin type 5	--	--	--	--	--	--	--	protein serine/threonine kinase, putative [Entamoeba invadens IP1]
Sinonovacula_constricta_newGene_29825	93	109	96	19	15	18	0.778708	1.16413	0.909955	0.202079	0.129955	0.147576	0.000182822	-2.4254	down	--	--	Biological Process: DNA damage checkpoint (GO:0000077);; Cellular Component: nucleolus (GO:0005730);; Cellular Component: checkpoint clamp complex (GO:0030896);;	K10903|1.5e-49|crg:105322706|K10903 HUS1 checkpoint protein | (RefSeq) checkpoint protein HUS1-like	--	[DL]	Cell cycle control, cell division, chromosome partitioning;; Replication, recombination and repair	Hus1-like protein	Checkpoint protein hus1 homolog OS=Dictyostelium discoideum OX=44689 GN=hus1 PE=3 SV=1	--	--	checkpoint protein HUS1 [Crassostrea gigas]
Sinonovacula_constricta_newGene_64001	98	65	109	7	3	37	0.638831	0.541083	0.81079	0.056794	0.016052	0.255157	0.00266374	-2.48395	down	--	--	--	--	--	--	--	WWE domain	--	--	--	--
Sinonovacula_constricta_newGene_64647	15602	12485	15577	1299	1339	4072	62.6378	64.0568	71.1556	7.23499	6.1028	17.6405	2.66e-09	-2.65579	down	[T]	Signal transduction mechanisms	Molecular Function: protein kinase activity (GO:0004672);; Molecular Function: ATP binding (GO:0005524);;	K05688|1.5e-77|myi:110460906|K05688 PTEN induced putative kinase 1 [EC:2.7.11.1] | (RefSeq) serine/threonine-protein kinase PINK1, mitochondrial-like	Mitophagy - animal (ko04137)	[T]	Signal transduction mechanisms	Protein kinase domain	Serine/threonine-protein kinase pink-1, mitochondrial OS=Caenorhabditis elegans OX=6239 GN=pink-1 PE=3 SV=2	T	Signal transduction mechanisms	serine/threonine-protein kinase PINK1, mitochondrial-like [Pecten maximus]
Sinonovacula_constricta_newGene_10280	303	110	270	25	0	75	0.842914	0.432273	0.898275	0.088517	0	0.214852	0.00714129	-2.6803	down	--	--	--	--	--	--	--	Mitochondria-eating protein	--	--	--	cingulin-like protein 1 isoform X3 [Mizuhopecten yessoensis]
Sinonovacula_constricta_newGene_51756	295	334	34	23	45	17	3.26844	5.00051	0.38545	0.260826	0.447118	0.147414	0.000413928	-2.88406	down	--	--	Biological Process: microtubule cytoskeleton organization (GO:0000226);; Cellular Component: pericentriolar material (GO:0000242);; Biological Process: eye development (GO:0001654);; Biological Process: compound eye morphogenesis (GO:0001745);; Biological Process: compound eye photoreceptor cell differentiation (GO:0001751);; Biological Process: eye photoreceptor cell differentiation (GO:0001754)…	K16536|6.6e-95|myi:110448788|K16536 protein HOOK3 | (RefSeq) protein Hook homolog 3-like isoform X1	--	--	--	HOOK domain	Protein Hook homolog OS=Branchiostoma floridae OX=7739 GN=BRAFLDRAFT_281537 PE=3 SV=1	S	Function unknown	protein Hook homolog 3-like isoform X2 [Mizuhopecten yessoensis]
Sinonovacula_constricta_newGene_74409	68	397	1781	58	136	96	0.401921	2.59879	9.97513	0.57103	1.21701	0.661553	0.000637393	-2.92901	down	--	--	--	--	--	--	--	Lectin C-type domain	--	--	--	--
Sinonovacula_constricta_newGene_80835	759	215	496	0	110	68	1.60676	0.586532	1.23979	0	0.296052	0.189784	0.00256294	-2.99357	down	--	--	Biological Process: activation of innate immune response (GO:0002218);; Biological Process: positive regulation of type I interferon production (GO:0032481);;	--	--	--	--	Transmembrane protein 173	--	--	--	--
Sinonovacula_constricta_newGene_16285	63	199	182	0	31	15	0.201089	0.782054	0.721938	0	0.107944	0.05692	0.000660935	-3.30051	down	--	--	--	K15255|3.9e-79|myi:110447633|K15255 ATP-dependent DNA helicase PIF1 [EC:3.6.4.12] | (RefSeq) uncharacterized protein LOC110447633	--	--	--	--	--	--	--	uncharacterized protein LOC117342023 [Pecten maximus]
Sinonovacula_constricta_newGene_60998	3000	4898	1555	40	150	532	23.3688	51.7118	10.5658	0.192843	0.588332	2.84471	2.99e-07	-3.74556	down	--	--	Molecular Function: scavenger receptor activity (GO:0005044);; Cellular Component: membrane (GO:0016020);;	K09624|1.3e-35|els:105028573|K09624 neurotrypsin [EC:3.4.21.-] | (RefSeq) neurotrypsin	--	--	--	Scavenger receptor cysteine-rich domain	--	--	--	deleted in malignant brain tumors 1 protein, partial [Lingula anatina]
Sinonovacula_constricta_newGene_41748	123	58	97	16	0	0	1.56919	0.929164	1.52367	0.301304	0	0	0.000825617	-3.82343	down	--	--	Cellular Component: mitochondrial outer membrane (GO:0005741);; Biological Process: mitochondrial protein catabolic process (GO:0035694);;	K17388|7.2e-09|crg:105336327|K17388 Rho-associated protein kinase 2 [EC:2.7.11.1] | (RefSeq) uncharacterized protein LOC105336327	Wnt signaling pathway (ko04310)	--	--	Mitochondria-eating protein	--	--	--	unnamed protein product [Mytilus coruscus]
Sinonovacula_constricta_newGene_61659	991	1188	486	17	67	83	20.4327	33.4429	11.5929	0.263964	1.17596	1.21267	2.12e-10	-3.98086	down	--	--	--	--	--	--	--	--	--	--	--	hypothetical protein LOTGIDRAFT_168316 [Lottia gigantea]
Sinonovacula_constricta_newGene_56	181	45	184	7	5	6	0.508711	0.15805	0.586233	0.025734	0.015516	0.015671	8.82e-08	-4.3424	down	--	--	Biological Process: Notch signaling pathway (GO:0007219);; Biological Process: multicellular organism development (GO:0007275);; Cellular Component: integral component of membrane (GO:0016021);;	--	--	--	--	--	--	--	--	uncharacterized protein LOC117326584 [Pecten maximus]
Sinonovacula_constricta_newGene_81335	57	325	287	0	3	1	0.16116	1.1803	0.945669	0	0.008058	0.001253	7.22e-12	-7.26746	down	[R]	General function prediction only	Molecular Function: endopeptidase inhibitor activity (GO:0004866);; Cellular Component: extracellular space (GO:0005615);;	K06530|1.2e-111|crg:105327092|K06530 CD109 antigen | (RefSeq) CD109 antigen-like	--	[O]	Posttranslational modification, protein turnover, chaperones	Macroglobulin domain MG3	--	O	Posttranslational modification, protein turnover, chaperones	CD109 antigen isoform X1 [Crassostrea gigas]
Sinonovacula_constricta_newGene_42302	595	118	468	0	3	0	12.637	3.17434	11.2794	0	0.051054	0	9.86e-17	-8.33442	down	--	--	--	--	--	--	--	--	--	--	--	hypothetical protein LOTGIDRAFT_174675 [Lottia gigantea]
A vs C
#ID	A1_Count	A2_Count	A3_Count	C1_Count	C2_Count	C3_Count	A1_FPKM	A2_FPKM	A3_FPKM	C1_FPKM	C2_FPKM	C3_FPKM	Pvalue	log2FC	regulated	COG_class	COG_class_annotation	GO_annotation	KEGG_annotation	KEGG_pathway_annotation	KOG_class	KOG_class_annotation	Pfam_annotation	Swiss-Prot_annotation	eggNOG_class	eggNOG_class_annotation	NR_annotation
Sinonovacula_constricta_newGene_56072	0	0	0	60	87	35	0	0	0	0.26995	0.39355	0.225908	2.56399e-12	9.01294	up	--	--	--	--	--	--	--	--	--	--	--	unnamed protein product [Mytilus coruscus]
Sinonovacula_constricta_newGene_2282	157	112	93	89882	79	37053	0.689045	0.620578	0.462221	499.057	0.408575	245.649	3.67746e-09	8.70288	up	--	--	Molecular Function: ATP transmembrane transporter activity (GO:0005347);; Cellular Component: mitochondrial inner membrane (GO:0005743);; Cellular Component: integral component of membrane (GO:0016021);;	K05863|2.6e-146|obi:106870577|K05863 solute carrier family 25 (mitochondrial adenine nucleotide translocator), member 4/5/6/31 | (RefSeq) ADP,ATP carrier protein 3, mitochondrial-like	--	[C]	Energy production and conversion	Mitochondrial carrier protein	ADP,ATP carrier protein 1 OS=Anopheles gambiae OX=7165 GN=AGAP006782 PE=2 SV=2	C	Energy production and conversion	hypothetical protein CAPTEDRAFT_163594 [Tetranychus truncatus]
Sinonovacula_constricta_newGene_56492	0	2	0	51	62	58	0	0.008283	0	0.321582	0.450516	0.487035	1.09448e-10	6.36303	up	--	--	--	--	--	--	--	Pao retrotransposon peptidase	--	--	--	--
Sinonovacula_constricta_newGene_44918	0	2	2	53	50	67	0	0.009718	0.01032	0.267336	0.231787	0.429092	1.43128e-09	5.49568	up	--	--	Biological Process: system process (GO:0003008);; Biological Process: muscle system process (GO:0003012);; Cellular Component: cellular_component (GO:0005575);; Cellular Component: extracellular region (GO:0005576);; Cellular Component: basement membrane (GO:0005604);; Cellular Component: intracellular (GO:0005622);; Cellular Component: cell (GO:0005623);; Cellular Component: cytoplasm (GO:000573…	K17341|2.6e-26|malb:109961693|K17341 hemicentin | (RefSeq) hmcn1; hemicentin-1	--	[RP]	General function prediction only;; Inorganic ion transport and metabolism	Thrombospondin type 1 domain	--	T	Signal transduction mechanisms	uncharacterized protein LOC111136803 isoform X1 [Crassostrea virginica]
Sinonovacula_constricta_newGene_78201	10	32	41	1791	1416	60	0.040555	0.157426	0.224642	4.64095	3.30284	0.446535	2.06812e-08	5.39795	up	[E]	Amino acid transport and metabolism	Molecular Function: L-tyrosine:2-oxoglutarate aminotransferase activity (GO:0004838);; Biological Process: L-phenylalanine catabolic process (GO:0006559);; Biological Process: biosynthetic process (GO:0009058);; Molecular Function: pyridoxal phosphate binding (GO:0030170);;	K00815|1.9e-152|pcan:112576542|K00815 tyrosine aminotransferase [EC:2.6.1.5] | (RefSeq) tyrosine aminotransferase-like isoform X1	Ubiquinone and other terpenoid-quinone biosynthesis (ko00130);; Cysteine and methionine metabolism (ko00270);; Tyrosine metabolism (ko00350);; Phenylalanine metabolism (ko00360);; Phenylalanine, tyrosine and tryptophan biosynthesis (ko00400)	[E]	Amino acid transport and metabolism	Aminotransferase class I and II	Tyrosine aminotransferase OS=Dictyostelium discoideum OX=44689 GN=tat PE=3 SV=1	E	Amino acid transport and metabolism	tyrosine aminotransferase-like isoform X2 [Pomacea canaliculata]
Sinonovacula_constricta_newGene_85899	13	21	15	643	638	510	0.114612	0.244258	0.152902	7.54221	7.47471	7.14945	1.19922e-20	5.37539	up	--	--	Molecular Function: zinc ion binding (GO:0008270);;	K10691|2.3e-39|myi:110461808|K10691 E3 ubiquitin-protein ligase UBR4 [EC:2.3.2.27] | (RefSeq) E3 ubiquitin-protein ligase UBR4-like isoform X1	--	[T]	Signal transduction mechanisms	--	--	T	Signal transduction mechanisms	LOW QUALITY PROTEIN: E3 ubiquitin-protein ligase UBR4-like [Pecten maximus]
Sinonovacula_constricta_newGene_78780	126	2	89	2400	1877	1745	0.299497	0.021987	0.119565	4.50076	3.67352	3.91065	1.72673e-09	5.09064	up	--	--	Molecular Function: nucleotide binding (GO:0000166);; Molecular Function: DNA binding (GO:0003677);; Molecular Function: DNA-directed DNA polymerase activity (GO:0003887);; Biological Process: DNA replication (GO:0006260);;	K04257|6.0e-10|amj:102565379|K04257 olfactory receptor | (RefSeq) putative olfactory receptor 2B3	--	--	--	DNA polymerase type B, organellar and viral	--	--	--	uncharacterized protein LOC111115357 isoform X1 [Crassostrea virginica]
Sinonovacula_constricta_newGene_84632	15	4	0	312	59	67	0.038624	0.010955	0	1.12196	0.181747	0.277177	2.88202e-06	4.76331	up	[O]	Posttranslational modification, protein turnover, chaperones	--	K10609|1.1e-31|amex:111188264|K10609 cullin 4 | (RefSeq) LOW QUALITY PROTEIN: cullin-4A-like	Nucleotide excision repair (ko03420);; Ubiquitin mediated proteolysis (ko04120)	[O]	Posttranslational modification, protein turnover, chaperones	Hsp70 protein	--	O	Posttranslational modification, protein turnover, chaperones	heat shock 70 kDa protein 12A-like [Crassostrea virginica]
Sinonovacula_constricta_newGene_39086	81	44	19	24	99	2573	0.198641	0.138118	0.050726	0.069435	0.289056	8.98427	0.000214225	4.63197	up	--	--	Molecular Function: RNA-directed DNA polymerase activity (GO:0003964);;	K01164|3.2e-37|soc:105203376|K01164 ribonuclease P/MRP protein subunit POP1 [EC:3.1.26.5] | (RefSeq) uncharacterized protein LOC105203376	Ribosome biogenesis in eukaryotes (ko03008);; RNA transport (ko03013)	[R]	General function prediction only	Reverse transcriptase (RNA-dependent DNA polymerase)	Retrovirus-related Pol polyprotein from type-2 retrotransposable element R2DM OS=Drosophila melanogaster OX=7227 GN=pol PE=4 SV=1	J	Translation, ribosomal structure and biogenesis	PREDICTED: uncharacterized protein LOC102810040 [Saccoglossus kowalevskii]
Sinonovacula_constricta_newGene_85573	5	3	12	136	169	109	0.1615	0.098551	0.440568	0.870756	1.12753	0.764345	6.24625e-10	4.55676	up	--	--	Molecular Function: neuropeptide Y receptor activity (GO:0004983);; Cellular Component: integral component of membrane (GO:0016021);;	K22815|2.7e-52|crg:105331222|K22815 octopamine/tyramine receptor | (RefSeq) D(2)-like dopamine receptor	--	[R]	General function prediction only	7 transmembrane receptor (rhodopsin family)	Octopamine receptor 2 OS=Lymnaea stagnalis OX=6523 PE=1 SV=1	T	Signal transduction mechanisms	tyramine receptor Ser-2-like [Crassostrea virginica]
Sinonovacula_constricta_newGene_3768	17	0	70	153	183	702	0.093176	0	0.439798	0.985534	1.1968	5.45096	0.000467288	3.89766	up	--	--	Cellular Component: integral component of membrane (GO:0016021);;	K23379|1.3e-08|bta:107131184|K23379 extracelluar matrix protein FRAS1 | (RefSeq) FRAS1; LOW QUALITY PROTEIN: extracellular matrix protein FRAS1	ECM-receptor interaction (ko04512)	--	--	--	--	--	--	hypothetical protein [Entamoeba dispar SAW760]
Sinonovacula_constricta_newGene_61163	239	71	469	2410	2490	2870	0.334669	0.144364	0.741515	4.37399	4.53467	6.40808	1.65409e-10	3.57743	up	--	--	Biological Process: deoxyribonucleotide biosynthetic process (GO:0009263);;	--	--	--	--	--	--	S	Function unknown	uncharacterized protein F54H12.2-like [Crassostrea virginica]
Sinonovacula_constricta_newGene_89306	6	113	5	408	235	627	0.034002	0.855406	0.033969	2.87587	1.65673	5.27734	0.000592283	3.4982	up	--	--	Cellular Component: integral component of membrane (GO:0016021);;	--	--	--	--	Domain of unknown function (DUF4149)	--	S	Function unknown	transmembrane protein 205-like [Pomacea canaliculata]
Sinonovacula_constricta_newGene_53344	187	167	168	2146	1525	1179	0.937858	1.08122	0.940205	13.0479	8.5365	8.22503	7.06405e-16	3.42336	up	[O]	Posttranslational modification, protein turnover, chaperones	Molecular Function: ATP binding (GO:0005524);;	K03283|3.5e-261|crg:105334510|K03283 heat shock 70kDa protein 1/2/6/8 | (RefSeq) heat shock protein 68	Spliceosome (ko03040);; Protein processing in endoplasmic reticulum (ko04141);; Endocytosis (ko04144)	[O]	Posttranslational modification, protein turnover, chaperones	Hsp70 protein	Heat shock protein 70 B2 OS=Anopheles albimanus OX=7167 GN=HSP70B2 PE=3 SV=1	O	Posttranslational modification, protein turnover, chaperones	heat shock protein 70 [Cellana toreuma]
Sinonovacula_constricta_newGene_2868	98	47	54	1758	85	4	0.356918	0.208793	0.233715	6.83682	0.379933	0.022491	0.00536528	3.41329	up	--	--	--	K09533|6.3e-09|adf:107336535|K09533 DnaJ homolog subfamily C member 13 | (RefSeq) dnaJ homolog subfamily C member 13-like	--	[R]	General function prediction only	Reverse transcriptase (RNA-dependent DNA polymerase)	--	S	Function unknown	unnamed protein product [Mytilus coruscus]
Sinonovacula_constricta_newGene_77124	458	807	0	3853	3085	4578	1.3437	3.01931	0	13.573	10.8715	19.2617	0.00348141	3.38727	up	--	--	Molecular Function: G-protein coupled receptor activity (GO:0004930);; Biological Process: G-protein coupled receptor signaling pathway (GO:0007186);; Cellular Component: integral component of membrane (GO:0016021);;	K04145|2.2e-20|lgi:LOTGIDRAFT_229072|K04145 dopamine receptor D2 | (RefSeq) hypothetical protein	Neuroactive ligand-receptor interaction (ko04080)	[T]	Signal transduction mechanisms	7 transmembrane receptor (rhodopsin family)	--	T	Signal transduction mechanisms	G-protein coupled receptor 84-like [Crassostrea virginica]
Sinonovacula_constricta_newGene_9221	62	56	54	550	484	429	0.36298	0.419377	0.373585	3.7344	3.43773	3.48639	4.77751e-11	3.30417	up	--	--	Cellular Component: nucleus (GO:0005634);; Biological Process: regulation of transcription, DNA-templated (GO:0006355);; Molecular Function: sequence-specific DNA binding (GO:0043565);;	K09328|3.9e-50|crg:105341016|K09328 homeobox protein Unc-4 | (RefSeq) homeobox protein unc-4 homolog	--	[R]	General function prediction only	Homeodomain	Homeobox protein unc-4 OS=Drosophila melanogaster OX=7227 GN=unc-4 PE=2 SV=2	K	Transcription	homeobox protein unc-4 homolog [Crassostrea gigas]
Sinonovacula_constricta_newGene_86194	69	19	48	523	531	97	0.301458	0.072801	0.162341	2.83116	2.10583	0.443947	2.664e-06	3.28914	up	--	--	Cellular Component: integral component of membrane (GO:0016021);;	--	--	--	--	--	--	--	--	uncharacterized protein LOC117337886 [Pecten maximus]
Sinonovacula_constricta_newGene_69651	54	102	46	571	577	558	0.275337	0.664501	0.264155	3.46705	3.50065	4.04045	1.78765e-09	3.26423	up	[O]	Posttranslational modification, protein turnover, chaperones	Molecular Function: ATP binding (GO:0005524);;	K03283|1.6e-294|crg:105348304|K03283 heat shock 70kDa protein 1/2/6/8 | (RefSeq) heat shock protein 68	Spliceosome (ko03040);; Protein processing in endoplasmic reticulum (ko04141);; Endocytosis (ko04144)	[O]	Posttranslational modification, protein turnover, chaperones	Hsp70 protein	Heat shock protein 70 B2 OS=Anopheles albimanus OX=7167 GN=HSP70B2 PE=3 SV=1	O	Posttranslational modification, protein turnover, chaperones	heat shock protein 70 [Cellana toreuma]
Sinonovacula_constricta_newGene_83616	37	22	9	244	166	142	0.080761	0.06078	0.02244	0.636135	0.433611	0.443178	1.1254e-06	3.25254	up	--	--	--	--	--	--	--	--	--	--	--	R3H domain-containing protein 1-like [Crassostrea virginica]
Sinonovacula_constricta_newGene_35884	373	432	283	3839	2649	2224	0.798671	1.21986	0.701419	9.55672	7.20182	6.60461	1.2886e-15	3.19943	up	--	--	Biological Process: negative regulation of TOR signaling (GO:0032007);; Biological Process: neurotrophin TRK receptor signaling pathway (GO:0048011);;	K16184|9.4e-13|myi:110449090|K16184 proline-rich AKT1 substrate 1 | (RefSeq) uncharacterized protein LOC110449090	Autophagy - animal (ko04140);; mTOR signaling pathway (ko04150)	--	--	Proline-rich AKT1 substrate 1	--	--	--	uncharacterized protein LOC117336208 isoform X2 [Pecten maximus]
Sinonovacula_constricta_newGene_57900	35	10	10	272	86	54	0.321858	0.116624	0.095684	2.80246	0.84135	0.696388	6.95444e-05	3.1432	up	--	--	--	--	--	--	--	Respiratory nitrate reductase alpha N-terminal	--	--	--	--
Sinonovacula_constricta_newGene_79341	21	9	7	71	127	79	0.179354	0.092434	0.061358	0.719746	1.29447	0.955819	6.1408e-06	3.13691	up	--	--	--	--	--	--	--	Protein of unknown function (DUF3737)	--	--	--	--
Sinonovacula_constricta_newGene_33685	344	407	597	2098	3678	3979	2.49942	4.32037	5.80021	21.4064	39.5176	51.151	1.07483e-12	3.08252	up	[E]	Amino acid transport and metabolism	Molecular Function: carboxy-lyase activity (GO:0016831);; Biological Process: carboxylic acid metabolic process (GO:0019752);; Molecular Function: pyridoxal phosphate binding (GO:0030170);;	K01594|9.6e-173|myi:110466525|K01594 sulfinoalanine decarboxylase [EC:4.1.1.29] | (RefSeq) cysteine sulfinic acid decarboxylase-like isoform X1	Taurine and hypotaurine metabolism (ko00430)	[E]	Amino acid transport and metabolism	Pyridoxal-dependent decarboxylase conserved domain	Glutamate decarboxylase OS=Drosophila melanogaster OX=7227 GN=Gad1 PE=2 SV=2	E	Amino acid transport and metabolism	cysteine sulfinic acid decarboxylase [Crassostrea gigas]
Sinonovacula_constricta_newGene_47271	221	191	257	1856	1650	1117	0.458782	0.503806	0.62694	4.52153	4.0602	3.23735	4.21e-13	2.99409	up	[O]	Posttranslational modification, protein turnover, chaperones	Molecular Function: ATP binding (GO:0005524);;	K03283|4.6e-261|crg:105348304|K03283 heat shock 70kDa protein 1/2/6/8 | (RefSeq) heat shock protein 68	Spliceosome (ko03040);; Protein processing in endoplasmic reticulum (ko04141);; Endocytosis (ko04144)	[O]	Posttranslational modification, protein turnover, chaperones	Hsp70 protein	Heat shock protein 70 B2 OS=Anopheles albimanus OX=7167 GN=HSP70B2 PE=3 SV=1	O	Posttranslational modification, protein turnover, chaperones	heat shock protein 70 [Cellana toreuma]
Sinonovacula_constricta_newGene_5912	12	1112	111	2194	6532	962	0.016862	2.69268	0.194821	5.01247	15.4107	3.17077	0.00526127	2.99333	up	--	--	Molecular Function: GTP binding (GO:0005525);;	--	--	--	--	--	--	--	--	uncharacterized protein LOC111102752 [Crassostrea virginica]
Sinonovacula_constricta_newGene_26886	15	6	13	86	64	72	0.143248	0.066289	0.139738	1.00939	0.756586	1.01396	1.20413e-05	2.94566	up	--	--	--	K20628|2.6e-58|crg:105338530|K20628 expansin | (RefSeq) uncharacterized protein LOC105338530	--	--	--	--	--	--	--	uncharacterized protein LOC111130960 [Crassostrea virginica]
Sinonovacula_constricta_newGene_78339	363	188	155	1824	1591	1179	0.74271	0.488346	0.359994	4.4091	3.84569	3.40126	2.10156e-11	2.94362	up	[T]	Signal transduction mechanisms	Molecular Function: protein serine/threonine kinase activity (GO:0004674);; Molecular Function: ATP binding (GO:0005524);;	K20876|4.7e-137|myi:110449860|K20876 NIMA (never in mitosis gene a)-related kinase 7 [EC:2.7.11.1] | (RefSeq) serine/threonine-protein kinase Nek7-like	--	[D]	Cell cycle control, cell division, chromosome partitioning	Protein kinase domain	Serine/threonine-protein kinase nekl-3 OS=Caenorhabditis elegans OX=6239 GN=nekl-3 PE=1 SV=1	T	Signal transduction mechanisms	serine/threonine-protein kinase Nek7 isoform X2 [Lingula anatina]
Sinonovacula_constricta_newGene_11780	523	483	537	3963	3251	2913	2.72506	3.30102	3.11548	26.8119	21.9739	23.4632	2.89942e-16	2.9299	up	--	--	Cellular Component: extracellular region (GO:0005576);; Molecular Function: chitin binding (GO:0008061);; Cellular Component: integral component of membrane (GO:0016021);;	--	--	--	--	--	--	S	Function unknown	uncharacterized protein LOC105345050 [Crassostrea gigas]
Sinonovacula_constricta_newGene_57899	27	1	14	122	71	70	0.270183	0.009868	0.165435	1.73335	0.860101	1.08149	0.000330544	2.92711	up	--	--	--	--	--	--	--	Respiratory nitrate reductase alpha N-terminal	--	--	--	--
Sinonovacula_constricta_newGene_30950	7	5	8	42	50	38	0.054786	0.05153	0.076774	0.455417	0.53777	0.490149	3.17519e-05	2.89808	up	--	--	Cellular Component: cytoplasm (GO:0005737);; Biological Process: protein transport (GO:0015031);;	K14258|2.3e-11|dpx:DAPPUDRAFT_325252|K14258 facilitated trehalose transporter | (RefSeq) hypothetical protein	--	[R]	General function prediction only	Arrestin (or S-antigen), N-terminal domain	--	S	Function unknown	arrestin domain-containing protein 3 [Lingula anatina]
Sinonovacula_constricta_newGene_5415	1519	676	194	12735	113	1892	4.04983	2.54242	0.648924	40.2385	0.386961	7.8954	0.00567047	2.87563	up	--	--	Molecular Function: carbohydrate binding (GO:0030246);;	K10093|9.8e-16|lak:106172425|K10093 galectin-9 | (RefSeq) galectin-4	--	--	--	Galactoside-binding lectin	--	W	Extracellular structures	galectin [Sinonovacula constricta]
Sinonovacula_constricta_newGene_61162	72	18	0	202	69	227	0.453022	0.139615	0	1.55242	0.52403	2.10131	0.00624227	2.81473	up	--	--	Cellular Component: integral component of membrane (GO:0016021);;	--	--	--	--	--	--	--	--	uncharacterized protein LOC117688514 [Crassostrea gigas]
Sinonovacula_constricta_newGene_34724	32	33	8	293	97	58	0.05179	0.255314	0.013061	0.572501	0.185934	0.132983	0.000371482	2.7948	up	--	--	Molecular Function: molecular_function (GO:0003674);; Molecular Function: binding (GO:0005488);; Molecular Function: macromolecular complex binding (GO:0044877);;	--	--	--	--	Mab-21 protein	--	T	Signal transduction mechanisms	unnamed protein product [Mytilus coruscus]
Sinonovacula_constricta_newGene_51471	12	38	0	89	66	149	0.098811	0.346378	0	0.585891	0.505139	1.2232	0.00539685	2.78968	up	--	--	Biological Process: reproduction (GO:0000003);; Biological Process: developmental process involved in reproduction (GO:0003006);; Molecular Function: molecular_function (GO:0003674);; Molecular Function: catalytic activity (GO:0003824);; Molecular Function: ubiquitin-protein transferase activity (GO:0004842);; Molecular Function: binding (GO:0005488);; Cellular Component: cellular_component (GO:0…	K12026|4.4e-12|myi:110465018|K12026 tripartite motif-containing protein 56 [EC:2.3.2.27] | (RefSeq) E3 ubiquitin-protein ligase TRIM56-like	--	--	--	--	--	O	Posttranslational modification, protein turnover, chaperones	E3 ubiquitin-protein ligase TRIM56-like [Mizuhopecten yessoensis]
ctg4866.2.gene	182	30	303	21	2614	472	0.554612	0.115307	1.04953	0.072622	9.4313	2.03095	0.00942545	2.78697	up	--	--	--	--	--	--	--	--	--	S	Function unknown	uncharacterized protein LOC117344524 [Pecten maximus]
Sinonovacula_constricta_newGene_63737	89	22	36	338	252	246	0.446794	0.16913	0.185694	1.21777	0.81596	1.30787	5.51265e-06	2.78574	up	--	--	Molecular Function: nucleic acid binding (GO:0003676);; Molecular Function: DNA binding (GO:0003677);; Cellular Component: nucleus (GO:0005634);;	K20032|7.9e-20|hmg:100213942|K20032 palmitoyltransferase ZDHHC13/17 [EC:2.3.1.225] | (RefSeq) uncharacterized LOC100213942	--	--	--	DDE superfamily endonuclease	--	B	Chromatin structure and dynamics	uncharacterized protein LOC110456536, partial [Mizuhopecten yessoensis]
Sinonovacula_constricta_newGene_84528	853	98	665	169	8844	622	0.693335	0.097158	0.800124	0.160707	12.1745	1.47111	0.00611005	2.77523	up	[C]	Energy production and conversion	Molecular Function: molecular_function (GO:0003674);; Molecular Function: catalytic activity (GO:0003824);; Molecular Function: fatty acid synthase activity (GO:0004312);; Biological Process: carbohydrate metabolic process (GO:0005975);; Biological Process: polysaccharide metabolic process (GO:0005976);; Biological Process: glycogen metabolic process (GO:0005977);; Biological Process: cellular gl…	K00665|2.9e-27|bter:100644763|K00665 fatty acid synthase, animal type [EC:2.3.1.85] | (RefSeq) LOW QUALITY PROTEIN: fatty acid synthase	Fatty acid biosynthesis (ko00061);; Fatty acid metabolism (ko01212)	[I]	Lipid transport and metabolism	Acyl transferase domain	--	I	Lipid transport and metabolism	phthiocerol/phenolphthiocerol synthesis polyketide synthase type I PpsD-like [Pecten maximus]
Sinonovacula_constricta_newGene_5417	5	54	7	237	126	59	0.067323	1.04119	0.114032	4.2439	2.25485	1.24528	0.00278298	2.7519	up	--	--	Molecular Function: carbohydrate binding (GO:0030246);;	K10093|1.4e-23|pcan:112569823|K10093 galectin-9 | (RefSeq) galectin-4-like isoform X1	--	--	--	Galactoside-binding lectin	--	W	Extracellular structures	tandem-repeat galectin [Pinctada fucata]
Sinonovacula_constricta_newGene_2985	95	117	51	893	115	502	0.79308	1.24277	0.473084	2.48787	1.08629	4.66413	8.24482e-05	2.74391	up	[T]	Signal transduction mechanisms	Molecular Function: transmembrane receptor protein serine/threonine kinase activity (GO:0004675);; Molecular Function: ATP binding (GO:0005524);; Cellular Component: integral component of membrane (GO:0016021);; Molecular Function: metal ion binding (GO:0046872);;	K13596|3.6e-97|lak:106166288|K13596 activin receptor type-2B [EC:2.7.11.30] | (RefSeq) activin receptor type-2A	TGF-beta signaling pathway (ko04350)	[T]	Signal transduction mechanisms	Protein tyrosine and serine/threonine kinase	Cell surface receptor daf-1 OS=Caenorhabditis elegans OX=6239 GN=daf-1 PE=1 SV=1	T	Signal transduction mechanisms	hypothetical protein LOTGIDRAFT_123928 [Lottia gigantea]
Sinonovacula_constricta_newGene_89204	41	54	69	445	36	397	0.244504	0.270046	0.251206	1.4149	0.237098	1.44805	0.000753976	2.66797	up	--	--	Cellular Component: cellular_component (GO:0005575);; Cellular Component: intracellular (GO:0005622);; Cellular Component: cell (GO:0005623);; Cellular Component: cytoplasm (GO:0005737);; Biological Process: biological_process (GO:0008150);; Cellular Component: intracellular part (GO:0044424);; Cellular Component: cell part (GO:0044464);; Biological Process: localization (GO:0051179);;	--	--	[S]	Function unknown	DENN domain-containing protein 11	--	S	Function unknown	DENN domain-containing protein 11-like [Pecten maximus]
Sinonovacula_constricta_newGene_67290	26	73	59	273	311	269	0.128271	0.468427	0.335719	1.62349	1.85262	1.91328	1.45205e-05	2.60429	up	[O]	Posttranslational modification, protein turnover, chaperones	Molecular Function: ATP binding (GO:0005524);;	K03283|5.4e-134|crg:105334510|K03283 heat shock 70kDa protein 1/2/6/8 | (RefSeq) heat shock protein 68	Spliceosome (ko03040);; Protein processing in endoplasmic reticulum (ko04141);; Endocytosis (ko04144)	[O]	Posttranslational modification, protein turnover, chaperones	Hsp70 protein	Heat shock 70 kDa protein IV OS=Paracentrotus lividus OX=7656 GN=HSP70IV PE=3 SV=1	O	Posttranslational modification, protein turnover, chaperones	heat shock protein 70 [Cellana toreuma]
Sinonovacula_constricta_newGene_33757	25	20	27	93	95	169	0.158806	0.131076	0.182746	0.556655	0.621218	1.18368	6.26989e-05	2.56769	up	--	--	Molecular Function: scavenger receptor activity (GO:0005044);; Cellular Component: membrane (GO:0016020);;	K14616|1.9e-06|pmur:107283309|K14616 cubilin | (RefSeq) CUBN; cubilin	--	--	--	Scavenger receptor cysteine-rich domain	--	T	Signal transduction mechanisms	deleted in malignant brain tumors 1 protein-like [Pecten maximus]
Sinonovacula_constricta_newGene_77913	61	41	78	580	194	146	0.944194	0.788494	1.36671	11.1336	3.74029	3.21071	6.57034e-05	2.55546	up	--	--	--	--	--	--	--	--	--	--	--	unnamed protein product [Toxocara canis]
Sinonovacula_constricta_newGene_27086	0	26	38	180	87	71	0	0.178167	0.341476	1.54661	0.872383	0.787326	0.00710553	2.53352	up	--	--	--	--	--	--	--	Immunoglobulin I-set domain	--	--	--	--
Sinonovacula_constricta_newGene_6818	120	15	33	175	163	413	0.775192	0.148367	0.30522	1.42472	1.15344	3.27023	0.000719468	2.52741	up	--	--	Molecular Function: protein tyrosine phosphatase activity (GO:0004725);; Biological Process: protein dephosphorylation (GO:0006470);;	K18032|4.0e-12|csem:103386633|K18032 receptor-type tyrosine-protein phosphatase A [EC:3.1.3.48] | (RefSeq) ptpra; receptor-type tyrosine-protein phosphatase alpha isoform X2	--	[T]	Signal transduction mechanisms	Protein-tyrosine phosphatase	Tyrosine-protein phosphatase 10D OS=Drosophila melanogaster OX=7227 GN=Ptp10D PE=1 SV=4	T	Signal transduction mechanisms	uncharacterized protein LOC110981617 [Acanthaster planci]
ctg8830.1.gene	38	51	33	269	194	152	2.64111	4.58183	2.5969	22.5584	16.2979	15.1834	1.87013e-05	2.52038	up	[O]	Posttranslational modification, protein turnover, chaperones	Molecular Function: ATP binding (GO:0005524);;	K03283|8.8e-24|lgi:LOTGIDRAFT_198956|K03283 heat shock 70kDa protein 1/2/6/8 | (RefSeq) hypothetical protein	Spliceosome (ko03040);; Protein processing in endoplasmic reticulum (ko04141);; Endocytosis (ko04144)	[O]	Posttranslational modification, protein turnover, chaperones	Hsp70 protein	Heat shock cognate 70 kDa protein OS=Echinococcus granulosus OX=6210 GN=HSP70 PE=2 SV=1	O	Posttranslational modification, protein turnover, chaperones	heat shock protein 70-2 [Dugesia japonica]
Sinonovacula_constricta_newGene_51842	180	257	182	1701	1208	231	1.1401	1.40373	1.23897	7.06501	3.36489	0.879461	3.37125e-05	2.48381	up	--	--	Cellular Component: integral component of membrane (GO:0016021);;	--	--	--	--	--	--	--	--	unnamed protein product [Mytilus coruscus]
Sinonovacula_constricta_newGene_76918	49	60	151	419	666	148	0.130925	0.19798	0.446677	1.29126	2.05142	0.542744	0.000215852	2.39741	up	--	--	--	K12800|2.7e-07|mze:106675363|K12800 NACHT, LRR and PYD domains-containing protein 3 | (RefSeq) NACHT, LRR and PYD domains-containing protein 12	Necroptosis (ko04217);; NOD-like receptor signaling pathway (ko04621);; C-type lectin receptor signaling pathway (ko04625);; Salmonella infection (ko05132)	--	--	--	--	S	Function unknown	uncharacterized protein LOC105339033 [Crassostrea gigas]
Sinonovacula_constricta_newGene_60040	767	889	562	5038	1053	3737	0.938884	1.29462	0.816178	6.32623	1.51927	6.06682	4.80804e-06	2.38374	up	[P]	Inorganic ion transport and metabolism	Cellular Component: integral component of membrane (GO:0016021);; Molecular Function: transmembrane transporter activity (GO:0022857);; Biological Process: transmembrane transport (GO:0055085);;	K08186|1.0e-136|myi:110466946|K08186 MFS transporter, MCT family, solute carrier family 16 (monocarboxylic acid transporters), member 9 | (RefSeq) monocarboxylate transporter 12-like	--	[G]	Carbohydrate transport and metabolism	Major Facilitator Superfamily	--	G	Carbohydrate transport and metabolism	Monocarboxylate transporter 13,Monocarboxylate transporter 9 [Mytilus coruscus]
Sinonovacula_constricta_newGene_47369	30	9	42	233	24	95	0.151343	0.065991	0.233041	1.7835	0.15053	0.886968	0.00456854	2.37055	up	--	--	Molecular Function: DNA binding (GO:0003677);; Molecular Function: protein dimerization activity (GO:0046983);;	K22593|1.7e-38|asn:102377210|K22593 chromosome alignment-maintaining phosphoprotein 1 | (RefSeq) zinc finger BED domain-containing protein 1	--	[L]	Replication, recombination and repair	hAT family C-terminal dimerisation region	--	L	Replication, recombination and repair	zinc finger BED domain-containing protein 1-like [Crassostrea virginica]
Sinonovacula_constricta_newGene_13752	45	7	54	218	33	186	0.281404	0.085473	0.31818	1.20348	0.303523	1.36644	0.00520086	2.34464	up	[T]	Signal transduction mechanisms	Molecular Function: protein tyrosine phosphatase activity (GO:0004725);; Biological Process: protein dephosphorylation (GO:0006470);; Cellular Component: integral component of membrane (GO:0016021);;	K05693|7.6e-98|crg:105342354|K05693 receptor-type tyrosine-protein phosphatase mu [EC:3.1.3.48] | (RefSeq) receptor-type tyrosine-protein phosphatase mu-like	--	[T]	Signal transduction mechanisms	Protein-tyrosine phosphatase	Tyrosine-protein phosphatase Lar-like OS=Caenorhabditis elegans OX=6239 GN=ptp-3 PE=1 SV=1	T	Signal transduction mechanisms	PTPRT [Mytilus coruscus]
Sinonovacula_constricta_newGene_46520	15	16	4	70	50	36	0.198902	0.192646	0.039034	0.890312	0.653601	0.572246	0.0010957	2.34443	up	--	--	Molecular Function: GTP binding (GO:0005525);;	K07942|6.0e-13|myi:110442996|K07942 ADP-ribosylation factor-like protein 1 | (RefSeq) ADP-ribosylation factor-like protein 1	--	[U]	Intracellular trafficking, secretion, and vesicular transport	ADP-ribosylation factor family	--	U	Intracellular trafficking, secretion, and vesicular transport	ADP-ribosylation factor, arf, putative [Pediculus humanus corporis]
Sinonovacula_constricta_newGene_60873	228	178	338	1178	736	1261	0.678287	0.674672	1.13939	4.13535	2.58248	5.28518	4.12619e-07	2.34244	up	--	--	Cellular Component: collagen trimer (GO:0005581);;	K06238|1.1e-77|crg:105329078|K06238 collagen type VI alpha | (RefSeq) uncharacterized protein LOC105329078 isoform X1	ECM-receptor interaction (ko04512)	[T]	Signal transduction mechanisms	von Willebrand factor type A domain	Cuticlin-6 OS=Caenorhabditis elegans OX=6239 GN=cut-6 PE=1 SV=2	W	Extracellular structures	collagen alpha-1(XII) chain-like [Crassostrea virginica]
Sinonovacula_constricta_newGene_40490	192	137	45	157	675	698	2.24092	2.39389	0.747382	2.91886	12.3896	15.3812	0.000597753	2.29868	up	[F]	Nucleotide transport and metabolism	Cellular Component: nucleus (GO:0005634);; Cellular Component: cytoplasm (GO:0005737);; Biological Process: purine ribonucleoside salvage (GO:0006166);; Molecular Function: S-methyl-5-thioadenosine phosphorylase activity (GO:0017061);; Biological Process: L-methionine salvage from methylthioadenosine (GO:0019509);;	K00772|1.9e-74|myi:110454552|K00772 5'-methylthioadenosine phosphorylase [EC:2.4.2.28] | (RefSeq) S-methyl-5'-thioadenosine phosphorylase-like	Cysteine and methionine metabolism (ko00270)	[F]	Nucleotide transport and metabolism	Phosphorylase superfamily	S-methyl-5'-thioadenosine phosphorylase OS=Anopheles darlingi OX=43151 GN=AND_22863 PE=3 SV=2	F	Nucleotide transport and metabolism	S-methyl-5'-thioadenosine phosphorylase-like [Mizuhopecten yessoensis]
Sinonovacula_constricta_newGene_88164	157	105	119	855	645	100	0.766316	0.652594	0.656744	4.93076	3.72061	0.687138	0.000467798	2.24626	up	[DZ]	Cell cycle control, cell division, chromosome partitioning;; Cytoskeleton	Biological Process: cell morphogenesis (GO:0000902);; Biological Process: cell morphogenesis involved in differentiation (GO:0000904);; Biological Process: behavioral fear response (GO:0001662);; Biological Process: in utero embryonic development (GO:0001701);; Cellular Component: ruffle (GO:0001726);; Biological Process: receptor recycling (GO:0001881);; Biological Process: regulation of protein…	K04575|1.7e-41|crg:105327937|K04575 amyotrophic lateral sclerosis 2 protein | (RefSeq) alsin isoform X1	--	[S]	Function unknown	Regulator of chromosome condensation (RCC1) repeat	Ras guanine nucleotide exchange factor C OS=Dictyostelium discoideum OX=44689 GN=gefC PE=2 SV=1	T	Signal transduction mechanisms	ALS2 [Mytilus coruscus]
ctg10777.2.gene	19	10	14	70	38	61	1.04974	0.677464	0.865264	4.63503	2.50435	4.81039	0.00097456	2.22366	up	--	--	--	--	--	--	--	--	--	--	--	hypothetical protein CAPTEDRAFT_94762 [Capitella teleta]
Sinonovacula_constricta_newGene_47854	224	261	171	293	291	1860	0.85383	1.26664	0.73999	1.40786	1.31242	10.0193	0.00169688	2.2133	up	--	--	Cellular Component: integral component of membrane (GO:0016021);;	--	--	--	--	MAC/Perforin domain	--	S	Function unknown	unnamed protein product [Mytilus coruscus]
Sinonovacula_constricta_newGene_71782	1390	928	1358	4817	5454	4064	14.1944	11.6502	15.8036	55.9117	62.4212	57.3275	1.73078e-10	2.18982	up	--	--	Cellular Component: nucleus (GO:0005634);; Cellular Component: cytoplasm (GO:0005737);; Biological Process: negative regulation of transcription, DNA-templated (GO:0045892);; Molecular Function: protein dimerization activity (GO:0046983);;	K17693|2.1e-16|crg:105344816|K17693 DNA-binding protein inhibitor ID2 | (RefSeq) DNA-binding protein inhibitor ID-2	TGF-beta signaling pathway (ko04350)	--	--	Helix-loop-helix DNA-binding domain	Protein extra-macrochaetae OS=Drosophila melanogaster OX=7227 GN=emc PE=1 SV=2	K	Transcription	ID [Meretrix meretrix]
Sinonovacula_constricta_newGene_35971	40	115	63	304	197	365	0.107238	0.48832	0.353948	1.09713	0.737905	1.64342	0.000437084	2.18598	up	[R]	General function prediction only	Biological Process: neurotransmitter uptake (GO:0001504);; Biological Process: regulation of neurotransmitter levels (GO:0001505);; Biological Process: amino acid transmembrane transport (GO:0003333);; Molecular Function: molecular_function (GO:0003674);; Molecular Function: transporter activity (GO:0005215);; Molecular Function: neurotransmitter transporter activity (GO:0005326);; Molecular Func…	K05041|1.6e-59|crg:105317357|K05041 solute carrier family 6 (neurotransmitter transporter, creatine) member 8 | (RefSeq) sodium- and chloride-dependent creatine transporter 1-like	--	[T]	Signal transduction mechanisms	Sodium:neurotransmitter symporter family	Sodium-dependent serotonin transporter OS=Drosophila melanogaster OX=7227 GN=SerT PE=2 SV=1	T	Signal transduction mechanisms	sodium- and chloride-dependent glycine transporter 1-like [Mizuhopecten yessoensis]
Sinonovacula_constricta_newGene_83904	37	21	10	156	36	68	0.112566	0.081048	0.0312	0.566782	0.126425	0.288113	0.00350254	2.17946	up	--	--	Molecular Function: zinc ion binding (GO:0008270);;	K12026|7.8e-16|obi:106878936|K12026 tripartite motif-containing protein 56 [EC:2.3.2.27] | (RefSeq) E3 ubiquitin-protein ligase TRIM36-like	--	--	--	B-box zinc finger	--	--	--	uncharacterized protein LOC111115845 [Crassostrea virginica]
Sinonovacula_constricta_newGene_81055	471	128	520	2938	122	1143	1.42856	0.493594	1.7939	10.5393	0.430818	4.89041	0.00593694	2.17859	up	[BQ]	Chromatin structure and dynamics;; Secondary metabolites biosynthesis, transport and catabolism	Cellular Component: nucleus (GO:0005634);; Molecular Function: NAD-dependent histone deacetylase activity (H3-K14 specific) (GO:0032041);; Molecular Function: metal ion binding (GO:0046872);;	K06067|1.6e-158|myi:110457536|K06067 histone deacetylase 1/2 [EC:3.5.1.98] | (RefSeq) probable histone deacetylase 1-B	Notch signaling pathway (ko04330)	[B]	Chromatin structure and dynamics	Histone deacetylase domain	Histone deacetylase 1 OS=Strongylocentrotus purpuratus OX=7668 GN=HDAC1 PE=2 SV=1	B	Chromatin structure and dynamics	histone deacetylase 1 [Sinonovacula constricta]
Sinonovacula_constricta_newGene_79719	125	71	59	471	112	360	0.234837	0.170934	0.124895	1.056	0.247468	0.96563	0.00063978	2.16101	up	--	--	--	K09228|8.7e-14|myi:110464070|K09228 KRAB domain-containing zinc finger protein | (RefSeq) zinc finger protein 234-like	--	--	--	--	--	--	--	uncharacterized protein LOC105334520 [Crassostrea gigas]
Sinonovacula_constricta_newGene_78975	34	34	22	27	58	238	0.348105	0.451487	0.262517	0.323644	0.719121	3.52493	0.00859214	2.15459	up	--	--	--	K18756|7.3e-29|sgh:107588397|K18756 protein bicaudal C | (RefSeq) protein bicaudal C homolog 1-B-like	--	--	--	--	--	S	Function unknown	uncharacterized protein LOC110450633 [Mizuhopecten yessoensis]
Sinonovacula_constricta_newGene_4210	64	139	171	503	424	518	0.696384	1.88166	2.25227	6.92995	5.61454	8.25724	6.46774e-05	2.14763	up	--	--	Molecular Function: nucleic acid binding (GO:0003676);;	--	--	--	--	--	--	--	--	uncharacterized protein LOC117688441 [Crassostrea gigas]
Sinonovacula_constricta_newGene_73156	26	27	26	148	68	81	0.242159	0.331277	0.283091	1.68228	0.773931	1.0997	0.000858582	2.11815	up	--	--	Molecular Function: nucleic acid binding (GO:0003676);;	--	--	--	--	--	--	--	--	uncharacterized protein LOC117688441 [Crassostrea gigas]
Sinonovacula_constricta_newGene_40331	132	18	294	285	981	388	0.556349	0.144849	1.40925	1.42315	4.91196	2.30856	0.00534395	2.1171	up	[R]	General function prediction only	Cellular Component: lytic vacuole (GO:0000323);; Molecular Function: molecular_function (GO:0003674);; Molecular Function: catalytic activity (GO:0003824);; Molecular Function: peroxidase activity (GO:0004601);; Cellular Component: cellular_component (GO:0005575);; Cellular Component: extracellular region (GO:0005576);; Cellular Component: extracellular space (GO:0005615);; Cellular Component: in…	K19511|9.6e-99|myi:110455395|K19511 peroxidase [EC:1.11.1.7] | (RefSeq) myeloperoxidase-like	--	[R]	General function prediction only	Animal haem peroxidase	Chorion peroxidase OS=Drosophila melanogaster OX=7227 GN=Pxt PE=2 SV=3	S	Function unknown	peroxidase-like protein [Crassostrea gigas]
Sinonovacula_constricta_newGene_66442	56	31	31	94	329	30	0.187196	0.14196	0.129088	0.394218	0.714144	0.223143	0.00629866	2.10913	up	[J]	Translation, ribosomal structure and biogenesis	Biological Process: rRNA modification (GO:0000154);; Biological Process: rRNA 2'-O-methylation (GO:0000451);; Biological Process: enzyme-directed rRNA 2'-O-methylation (GO:0000453);; Biological Process: RNA methylation (GO:0001510);; Molecular Function: molecular_function (GO:0003674);; Molecular Function: RNA binding (GO:0003723);; Molecular Function: catalytic activity (GO:0003824);; Biological…	K15333|4.3e-261|crg:105343001|K15333 tRNA guanosine-2'-O-methyltransferase [EC:2.1.1.34] | (RefSeq) probable methyltransferase TARBP1	--	[A]	RNA processing and modification	SpoU rRNA Methylase family	--	A	RNA processing and modification	TRM3 [Mytilus coruscus]
Sinonovacula_constricta_newGene_12663	517	343	515	276	4608	447	1.75364	1.5293	1.91452	1.75378	15.8555	2.0538	0.00550759	2.10878	up	--	--	Biological Process: system process (GO:0003008);; Biological Process: respiratory system process (GO:0003016);; Molecular Function: calcium ion binding (GO:0005509);; Cellular Component: cellular_component (GO:0005575);; Cellular Component: intracellular (GO:0005622);; Cellular Component: cell (GO:0005623);; Cellular Component: cytoplasm (GO:0005737);; Cellular Component: endoplasmic reticulum (G…	K19874|4.3e-94|myi:110462825|K19874 selenoprotein N | (RefSeq) selenoprotein N-like isoform X1	--	--	--	--	--	S	Function unknown	Selenoprotein N [Mizuhopecten yessoensis]
Sinonovacula_constricta_newGene_76327	470	444	412	2073	1374	1424	3.11868	3.75966	3.104	16.2368	10.759	13.311	6.69145e-08	2.09521	up	[O]	Posttranslational modification, protein turnover, chaperones	Molecular Function: ATP binding (GO:0005524);;	K03283|3.2e-217|crg:105348305|K03283 heat shock 70kDa protein 1/2/6/8 | (RefSeq) heat shock protein 68-like	Spliceosome (ko03040);; Protein processing in endoplasmic reticulum (ko04141);; Endocytosis (ko04144)	[O]	Posttranslational modification, protein turnover, chaperones	Hsp70 protein	Heat shock protein 70 B2 OS=Anopheles albimanus OX=7167 GN=HSP70B2 PE=3 SV=1	O	Posttranslational modification, protein turnover, chaperones	heat shock protein 70 [Cellana toreuma]
Sinonovacula_constricta_newGene_41450	39	21	54	170	115	127	0.139659	0.092947	0.229885	0.722771	0.520431	0.656885	0.000657613	2.08953	up	--	--	Molecular Function: starch binding (GO:2001070);;	--	--	--	--	Starch binding domain	--	--	--	--
Sinonovacula_constricta_newGene_41122	1338	876	1256	4476	3964	4056	5.18532	4.54614	5.83031	17.9259	15.3509	19.3581	1.65175e-09	2.08872	up	--	--	Molecular Function: protein serine/threonine kinase activity (GO:0004674);; Molecular Function: ATP binding (GO:0005524);; Cellular Component: mitochondrion (GO:0005739);; Cellular Component: mitochondrial matrix (GO:0005759);; Biological Process: glucose homeostasis (GO:0042593);; Biological Process: negative regulation of pyruvate dehydrogenase activity (GO:1904183);;	K00898|1.4e-48|cmk:103176918|K00898 pyruvate dehydrogenase kinase 2/3/4 [EC:2.7.11.2] | (RefSeq) pdk4; pyruvate dehydrogenase kinase 4	--	[T]	Signal transduction mechanisms	Mitochondrial branched-chain alpha-ketoacid dehydrogenase kinase	[Pyruvate dehydrogenase (acetyl-transferring)] kinase, mitochondrial OS=Ascaris suum OX=6253 PE=2 SV=1	T	Signal transduction mechanisms	pyruvate dehydrogenase (acetyl-transferring) kinase, mitochondrial-like isoform X2 [Octopus vulgaris]
Sinonovacula_constricta_newGene_22091	742	57	330	1187	1188	1440	1.35927	0.097182	0.717268	2.13985	2.22318	2.98656	0.000953422	2.08408	up	--	--	Molecular Function: nucleotide binding (GO:0000166);; Molecular Function: DNA binding (GO:0003677);; Molecular Function: DNA-directed DNA polymerase activity (GO:0003887);; Biological Process: DNA replication (GO:0006260);;	K04257|2.8e-13|lco:109142668|K04257 olfactory receptor | (RefSeq) olfactory receptor 10J4-like	--	--	--	DNA polymerase type B, organellar and viral	--	--	--	uncharacterized protein LOC111115357 isoform X1 [Crassostrea virginica]
Sinonovacula_constricta_newGene_9093	127	27	212	446	548	311	0.355621	0.094161	0.679384	1.47592	1.8206	1.31532	0.00114589	2.06704	up	--	--	--	--	--	--	--	--	--	--	--	unnamed protein product [Mytilus coruscus]
Sinonovacula_constricta_newGene_12998	142	170	117	855	698	64	0.459869	0.693146	0.428379	3.33722	2.58581	0.294029	0.00341784	2.05371	up	--	--	Molecular Function: protein binding (GO:0005515);; Cellular Component: cellular_component (GO:0005575);; Cellular Component: intracellular (GO:0005622);; Cellular Component: cell (GO:0005623);; Cellular Component: nucleus (GO:0005634);; Cellular Component: nucleoplasm (GO:0005654);; Cellular Component: cytoplasm (GO:0005737);; Biological Process: proteolysis (GO:0006508);; Biological Process: ubi…	K23338|1.1e-71|myi:110450046|K23338 glucose-induced degradation protein 8 | (RefSeq) glucose-induced degradation protein 8 homolog	--	[Z]	Cytoskeleton	CTLH/CRA C-terminal to LisH motif domain	Glucose-induced degradation protein 8 homolog OS=Nematostella vectensis OX=45351 GN=v1g247787 PE=3 SV=1	Z	Cytoskeleton	GID8 [Mytilus coruscus]
Sinonovacula_constricta_newGene_24698	363	213	200	550	557	1453	1.25017	0.934185	0.778311	2.23156	2.25945	7.09841	0.000127628	2.03005	up	--	--	--	--	--	--	--	Calcineurin-binding protein (Calsarcin)	--	--	--	uncharacterized protein LOC105332204 isoform X1 [Crassostrea gigas]
Sinonovacula_constricta_newGene_76419	16836	10585	10475	47166	43578	40150	26.7924	22.1639	18.9425	83.7258	76.437	82.7157	8.08348e-10	2.02987	up	[T]	Signal transduction mechanisms	Molecular Function: calcium ion binding (GO:0005509);; Biological Process: calcium-mediated signaling (GO:0019722);;	K02183|7.7e-35|gga:396523|K02183 calmodulin | (RefSeq) CALM1; neo-calmodulin	Calcium signaling pathway (ko04020);; Phosphatidylinositol signaling system (ko04070);; Oocyte meiosis (ko04114);; Cellular senescence (ko04218);; Adrenergic signaling in cardiomyocytes (ko04261);; Vascular smooth muscle contraction (ko04270);; Apelin signaling pathway (ko04371);; C-type lectin receptor signaling pathway (ko04625);; Phototransduction (ko04744);; Insulin signaling pathway (ko04910…	[T]	Signal transduction mechanisms	EF hand	Calmodulin OS=Tetrahymena pyriformis OX=5908 PE=1 SV=4	T	Signal transduction mechanisms	calmodulin 3b (phosphorylase kinase, delta) [Schistosoma japonicum]
Sinonovacula_constricta_newGene_27391	61	47	34	176	196	126	0.509446	0.493015	0.312012	1.75484	1.9522	1.50156	0.000419128	2.02352	up	--	--	Biological Process: reproduction (GO:0000003);; Biological Process: nuclear division (GO:0000280);; Biological Process: developmental process involved in reproduction (GO:0003006);; Molecular Function: protein binding (GO:0005515);; Cellular Component: cellular_component (GO:0005575);; Cellular Component: intracellular (GO:0005622);; Cellular Component: cell (GO:0005623);; Cellular Component: cyt…	K18410|3.0e-59|crg:105340174|K18410 ankyrin repeat, SAM and basic leucine zipper domain-containing protein 1 | (RefSeq) ankyrin repeat, SAM and basic leucine zipper domain-containing protein 1 isoform X1	--	--	--	Ankyrin repeats (3 copies)	--	S	Function unknown	ankyrin repeat, SAM and basic leucine zipper domain-containing protein 1 isoform X1 [Crassostrea gigas]
ctg10813.5.gene	479	250	541	2035	612	1622	15.5319	10.3176	19.9355	77.9421	23.4477	74.1946	5.92831e-05	2.01693	up	--	--	Cellular Component: nucleosome (GO:0000786);; Molecular Function: DNA binding (GO:0003677);; Cellular Component: nucleus (GO:0005634);; Molecular Function: protein heterodimerization activity (GO:0046982);;	K11252|1.3e-48|crg:105320411|K11252 histone H2B | (RefSeq) histone H2B	--	[B]	Chromatin structure and dynamics	Core histone H2A/H2B/H3/H4	Histone H2B OS=Platynereis dumerilii OX=6359 PE=3 SV=2	B	Chromatin structure and dynamics	histone 2B [Phacoides pectinatus]
Sinonovacula_constricta_newGene_44744	82	37	93	323	301	112	0.495912	0.277356	0.643055	2.32939	2.1701	0.953903	0.000891352	2.00087	up	--	--	Molecular Function: calcium ion binding (GO:0005509);; Molecular Function: protein binding (GO:0005515);;	--	--	--	--	Leucine Rich repeat	--	Z	Cytoskeleton	leucine-rich repeat-containing protein 74B-like isoform X1 [Crassostrea virginica]
Sinonovacula_constricta_newGene_76542	414	1248	350	2890	2735	1633	3.75668	6.61946	4.02755	12.4513	13.0306	8.66053	0.000113062	1.98567	up	--	--	Biological Process: heart morphogenesis (GO:0003007);; Molecular Function: protein binding (GO:0005515);; Cellular Component: cellular_component (GO:0005575);; Cellular Component: cell-cell junction (GO:0005911);; Cellular Component: septate junction (GO:0005918);; Biological Process: cell-cell junction assembly (GO:0007043);; Biological Process: cell adhesion (GO:0007155);; Biological Process: e…	K06762|7.3e-92|myi:110464516|K06762 contactin 4 | (RefSeq) contactin-like	--	[T]	Signal transduction mechanisms	Fibronectin type III domain	Contactin OS=Drosophila melanogaster OX=7227 GN=Cont PE=1 SV=2	T	Signal transduction mechanisms	contactin-like [Pecten maximus]
Sinonovacula_constricta_newGene_15214	26	30	95	334	116	77	0.117602	0.160439	0.449501	1.92338	0.625123	0.530792	0.00730297	1.97955	up	[R]	General function prediction only	--	K06238|1.5e-51|obi:106875424|K06238 collagen type VI alpha | (RefSeq) collagen alpha-1(XII) chain-like	ECM-receptor interaction (ko04512)	[W]	Extracellular structures	von Willebrand factor type A domain	Cuticlin-6 OS=Caenorhabditis elegans OX=6239 GN=cut-6 PE=1 SV=2	W	Extracellular structures	cartilage matrix protein [Crassostrea gigas]
Sinonovacula_constricta_newGene_57586	129	68	124	108	850	140	0.726716	0.491719	0.801015	0.722459	5.76378	1.11813	0.00608967	1.95204	up	[M]	Cell wall/membrane/envelope biogenesis	Cellular Component: integral component of membrane (GO:0016021);; Molecular Function: membrane insertase activity (GO:0032977);;	K03217|4.4e-61|pcan:112576643|K03217 YidC/Oxa1 family membrane protein insertase | (RefSeq) mitochondrial inner membrane protein OXA1L-like	Protein export (ko03060)	[OU]	Posttranslational modification, protein turnover, chaperones;; Intracellular trafficking, secretion, and vesicular transport	60Kd inner membrane protein	--	--	--	mitochondrial inner membrane protein OXA1L-like [Pomacea canaliculata]
Sinonovacula_constricta_newGene_18672	202	112	141	335	427	680	0.486832	0.36816	0.384572	0.954993	1.21697	2.31718	0.000149358	1.94665	up	--	--	--	--	--	--	--	--	--	--	--	hypothetical protein [Trichomonas vaginalis G3]
Sinonovacula_constricta_newGene_30931	49	75	77	223	134	293	0.439523	0.738514	0.757092	2.66114	1.36451	3.79946	0.00123122	1.92593	up	--	--	Cellular Component: extracellular space (GO:0005615);;	--	--	--	--	--	--	--	--	PREDICTED: short-chain collagen C4-like, partial [Branchiostoma belcheri]
Sinonovacula_constricta_newGene_40155	251	418	337	1061	730	1429	1.23011	2.62389	1.87132	6.11988	4.21372	9.86227	4.64583e-05	1.90467	up	--	--	Cellular Component: integral component of membrane (GO:0016021);;	--	--	--	--	Reeler domain	--	O	Posttranslational modification, protein turnover, chaperones	putative defense protein isoform X2 [Mizuhopecten yessoensis]
Sinonovacula_constricta_newGene_50664	42	16	67	197	115	88	0.43536	0.196792	0.794965	2.47788	1.43921	1.3069	0.00439621	1.90153	up	--	--	--	--	--	--	--	Ankyrin repeats (many copies)	--	O	Posttranslational modification, protein turnover, chaperones	unnamed protein product [Mytilus coruscus]
Sinonovacula_constricta_newGene_61408	161	59	101	366	282	343	1.06339	0.531056	0.75871	2.86222	2.20137	3.20579	0.000337086	1.89928	up	--	--	Molecular Function: transcription regulatory region sequence-specific DNA binding (GO:0000976);; Molecular Function: RNA polymerase II regulatory region sequence-specific DNA binding (GO:0000977);; Molecular Function: RNA polymerase II transcription factor activity, sequence-specific DNA binding (GO:0000981);; Molecular Function: RNA polymerase II regulatory region DNA binding (GO:0001012);; Mole…	K09068|4.8e-27|crg:105336631|K09068 T-cell acute lymphocytic leukemia protein | (RefSeq) T-cell acute lymphocytic leukemia protein 1-like	--	[K]	Transcription	Helix-loop-helix DNA-binding domain	Helix-loop-helix protein 6 OS=Caenorhabditis elegans OX=6239 GN=hlh-6 PE=2 SV=1	K	Transcription	uncharacterized protein LOC111117874 [Crassostrea virginica]
Sinonovacula_constricta_newGene_758	39	50	57	113	178	178	0.248741	0.518963	0.437918	0.85015	1.32132	1.51035	0.0013616	1.89922	up	--	--	Cellular Component: plasma membrane (GO:0005886);; Biological Process: ion transport (GO:0006811);; Cellular Component: integral component of membrane (GO:0016021);; Molecular Function: transmembrane transporter activity (GO:0022857);;	K14353|2.0e-78|obi:106880027|K14353 solute carrier organic anion transporter family, member 3A | (RefSeq) solute carrier organic anion transporter family member 5A1-like	--	[Q]	Secondary metabolites biosynthesis, transport and catabolism	Organic Anion Transporter Polypeptide (OATP) family	Solute carrier organic anion transporter family member 74D OS=Drosophila melanogaster OX=7227 GN=Oatp74D PE=2 SV=2	Q	Secondary metabolites biosynthesis, transport and catabolism	solute carrier organic anion transporter family member 5A1-like [Octopus vulgaris]
Sinonovacula_constricta_newGene_21650	2056	1657	2122	6479	8367	4049	7.49488	7.7003	8.84775	27.9262	36.1379	21.0591	5.73013e-08	1.89402	up	--	--	Biological Process: intracellular protein transport (GO:0006886);; Molecular Function: lipid binding (GO:0008289);; Biological Process: vesicle-mediated transport (GO:0016192);; Cellular Component: clathrin adaptor complex (GO:0030131);;	K11826|1.3e-234|lgi:LOTGIDRAFT_204295|K11826 AP-2 complex subunit mu-1 | (RefSeq) hypothetical protein	Endocytosis (ko04144)	[U]	Intracellular trafficking, secretion, and vesicular transport	Adaptor complexes medium subunit family	AP-2 complex subunit mu OS=Caenorhabditis elegans OX=6239 GN=dpy-23 PE=2 SV=2	U	Intracellular trafficking, secretion, and vesicular transport	hypothetical protein LOTGIDRAFT_204295 [Lottia gigantea]
Sinonovacula_constricta_newGene_10248	116	32	71	242	95	312	0.563205	0.177022	0.352127	1.25432	0.566954	1.95262	0.00407731	1.88568	up	--	--	Cellular Component: extracellular space (GO:0005615);;	--	--	--	--	--	--	--	--	PREDICTED: collagen alpha-1(XVI) chain-like isoform X1 [Branchiostoma belcheri]
Sinonovacula_constricta_newGene_1075	60	576	99	748	1093	689	0.106113	1.2669	0.175432	1.55825	1.63972	1.71038	0.00877871	1.88492	up	--	--	--	--	--	--	--	Cell-cycle sustaining, positive selection,	--	--	--	uncharacterized protein LOC111118573 [Crassostrea virginica]
Sinonovacula_constricta_newGene_44319	322	175	530	289	1971	984	1.42183	0.987132	2.6612	1.50606	10.2855	6.1269	0.00209465	1.87883	up	[O]	Posttranslational modification, protein turnover, chaperones	Molecular Function: metalloendopeptidase activity (GO:0004222);; Molecular Function: zinc ion binding (GO:0008270);; Cellular Component: extracellular matrix (GO:0031012);;	K07763|1.9e-104|myi:110462871|K07763 matrix metalloproteinase-14 (membrane-inserted) [EC:3.4.24.80] | (RefSeq) matrix metalloproteinase-14-like	--	[OW]	Posttranslational modification, protein turnover, chaperones;; Extracellular structures	Matrixin	50 kDa hatching enzyme OS=Hemicentrotus pulcherrimus OX=7650 PE=1 SV=1	O	Posttranslational modification, protein turnover, chaperones	matrix metalloproteinase [Pinctada fucata]
Sinonovacula_constricta_newGene_9303	381	334	549	1096	1937	1006	1.29703	1.18287	1.26763	2.73197	4.68851	3.52946	9.54434e-06	1.87505	up	--	--	--	--	--	--	--	--	--	--	--	uncharacterized protein LOC117690218 [Crassostrea gigas]
Sinonovacula_constricta_newGene_87125	238	244	249	562	374	1250	1.07681	1.40597	1.27842	3.01166	2.00597	7.99961	0.000549407	1.86016	up	--	--	Molecular Function: protein serine/threonine phosphatase activity (GO:0004722);; Molecular Function: kinase activity (GO:0016301);;	K04403|5.6e-102|cmk:103172117|K04403 TAK1-binding protein 1 | (RefSeq) tab1; TGF-beta activated kinase 1 (MAP3K7) binding protein 1	MAPK signaling pathway (ko04010);; Toll-like receptor signaling pathway (ko04620);; NOD-like receptor signaling pathway (ko04621);; Salmonella infection (ko05132);; Herpes simplex virus 1 infection (ko05168)	[T]	Signal transduction mechanisms	Protein phosphatase 2C	TGF-beta-activated kinase 1 and MAP3K7-binding protein 1 OS=Caenorhabditis elegans OX=6239 GN=tap-1 PE=1 SV=1	T	Signal transduction mechanisms	TGF-beta-activated kinase 1 and MAP3K7-binding protein 1-like isoform X2 [Mizuhopecten yessoensis]
Sinonovacula_constricta_newGene_77692	139	43	465	863	334	734	2.17824	0.838562	7.78504	17.8362	5.59369	18.1811	0.00916447	1.83532	up	--	--	Biological Process: rRNA processing (GO:0006364);; Molecular Function: zinc ion binding (GO:0008270);; Molecular Function: U3 snoRNA binding (GO:0034511);;	K10646|8.9e-13|myi:110443744|K10646 E3 ubiquitin-protein ligase TRAF7 [EC:2.3.2.27] | (RefSeq) E3 ubiquitin-protein ligase TRAF7-like isoform X1	--	--	--	Zinc finger, C3HC4 type (RING finger)	--	T	Signal transduction mechanisms	PREDICTED: E3 ubiquitin-protein ligase TRAF7-like isoform X1 [Biomphalaria glabrata]
Sinonovacula_constricta_newGene_35316	2764	2329	4433	10208	10371	8511	6.49049	7.71898	13.3644	31.556	27.6209	31.2112	2.83185e-07	1.82714	up	--	--	Molecular Function: protein tyrosine phosphatase activity (GO:0004725);; Molecular Function: MAP kinase tyrosine/serine/threonine phosphatase activity (GO:0017017);;	K20216|7.5e-49|crg:105329513|K20216 dual specificity phosphatase 10 [EC:3.1.3.16 3.1.3.48] | (RefSeq) dual specificity protein phosphatase 10 isoform X1	--	[V]	Defense mechanisms	Rhodanese-like domain	--	V	Defense mechanisms	dual specificity protein phosphatase 10-like [Crassostrea virginica]
Sinonovacula_constricta_newGene_634	300	327	456	1223	1165	938	0.742054	1.03461	1.28378	3.5834	3.41378	3.27887	8.79354e-06	1.82298	up	[L]	Replication, recombination and repair	Molecular Function: DNA clamp loader activity (GO:0003689);; Molecular Function: ATP binding (GO:0005524);; Cellular Component: nucleus (GO:0005634);; Cellular Component: DNA replication factor C complex (GO:0005663);; Biological Process: DNA replication (GO:0006260);; Biological Process: DNA repair (GO:0006281);;	K10754|3.9e-242|myi:110466820|K10754 replication factor C subunit 1 | (RefSeq) replication factor C subunit 1-like	DNA replication (ko03030);; Nucleotide excision repair (ko03420);; Mismatch repair (ko03430)	[L]	Replication, recombination and repair	Replication factor RFC1 C terminal domain	Replication factor C subunit 1 OS=Drosophila melanogaster OX=7227 GN=Gnf1 PE=1 SV=2	L	Replication, recombination and repair	replication factor C subunit 1-like [Crassostrea virginica]
ctg8547.4.gene	234	163	194	593	680	463	6.01431	5.33959	5.65426	18.0424	20.6983	16.8159	6.08585e-05	1.77557	up	--	--	Cellular Component: nucleosome (GO:0000786);; Molecular Function: DNA binding (GO:0003677);; Cellular Component: nucleus (GO:0005634);; Molecular Function: protein heterodimerization activity (GO:0046982);;	K11252|1.3e-48|crg:105320411|K11252 histone H2B | (RefSeq) histone H2B	--	[B]	Chromatin structure and dynamics	Core histone H2A/H2B/H3/H4	Histone H2B OS=Platynereis dumerilii OX=6359 PE=3 SV=2	B	Chromatin structure and dynamics	histone 2B [Phacoides pectinatus]
Sinonovacula_constricta_newGene_47682	130	232	150	402	539	568	0.426788	0.975684	0.563883	1.5672	2.10196	2.64577	0.000441028	1.75974	up	[I]	Lipid transport and metabolism	Molecular Function: molecular_function (GO:0003674);; Molecular Function: catalytic activity (GO:0003824);; Cellular Component: cellular_component (GO:0005575);; Cellular Component: intracellular (GO:0005622);; Cellular Component: cell (GO:0005623);; Cellular Component: cytoplasm (GO:0005737);; Cellular Component: cytosol (GO:0005829);; Biological Process: lipid metabolic process (GO:0006629);; B…	K18695|2.1e-94|crg:105336617|K18695 glycerophosphocholine phosphodiesterase GPCPD1 [EC:3.1.4.2] | (RefSeq) glycerophosphocholine phosphodiesterase GPCPD1-like isoform X1	Glycerophospholipid metabolism (ko00564)	[R]	General function prediction only	Glycerophosphoryl diester phosphodiesterase family	Putative glycerophosphocholine phosphodiesterase GPCPD1 homolog 2 OS=Caenorhabditis elegans OX=6239 GN=gpcp-2 PE=3 SV=1	C	Energy production and conversion	LOW QUALITY PROTEIN: glycerophosphocholine phosphodiesterase GPCPD1-like [Crassostrea virginica]
Sinonovacula_constricta_newGene_51270	121	100	115	366	418	197	0.850168	0.899644	0.919273	3.04515	3.48514	1.95586	0.000621944	1.74114	up	--	--	--	--	--	--	--	--	--	--	--	uncharacterized protein LOC117108507 [Anneissia japonica]
Sinonovacula_constricta_newGene_33167	588	251	3183	4171	3832	3491	0.818919	0.457122	6.22718	8.52468	7.88347	8.50725	0.00908258	1.73733	up	[R]	General function prediction only	Molecular Function: GTPase activity (GO:0003924);; Molecular Function: GTP binding (GO:0005525);; Biological Process: signal transduction (GO:0007165);; Cellular Component: membrane (GO:0016020);;	K07839|1.8e-86|lgi:LOTGIDRAFT_232941|K07839 Ras-related protein Rap-2C | (RefSeq) hypothetical protein	--	[R]	General function prediction only	Ras family	Ras-related protein Rap-1 OS=Caenorhabditis elegans OX=6239 GN=rap-1 PE=3 SV=1	S	Function unknown	hypothetical protein LOTGIDRAFT_232941 [Lottia gigantea]
Sinonovacula_constricta_newGene_79488	613	69	122	450	998	690	3.52251	0.484553	0.774318	3.27783	6.61918	5.46988	0.0083098	1.73066	up	[J]	Translation, ribosomal structure and biogenesis	Molecular Function: structural constituent of ribosome (GO:0003735);; Cellular Component: ribosome (GO:0005840);; Biological Process: translation (GO:0006412);;	K02959|1.5e-28|pcan:112554257|K02959 small subunit ribosomal protein S16 | (RefSeq) 28S ribosomal protein S16, mitochondrial-like	Ribosome (ko03010)	[J]	Translation, ribosomal structure and biogenesis	Ribosomal protein S16	Probable 28S ribosomal protein S16, mitochondrial OS=Drosophila melanogaster OX=7227 GN=mRpS16 PE=2 SV=1	J	Translation, ribosomal structure and biogenesis	28S ribosomal protein S16, mitochondrial-like [Pomacea canaliculata]
ctg3923.1.gene	44	18	43	73	114	105	0.81395	0.417515	0.909354	1.61172	2.50648	2.74593	0.00547452	1.72988	up	[O]	Posttranslational modification, protein turnover, chaperones	Molecular Function: peptidyl-prolyl cis-trans isomerase activity (GO:0003755);;	K03768|6.6e-80|crg:105340109|K03768 peptidyl-prolyl cis-trans isomerase B (cyclophilin B) [EC:5.2.1.8] | (RefSeq) peptidyl-prolyl cis-trans isomerase	--	[O]	Posttranslational modification, protein turnover, chaperones	Cyclophilin type peptidyl-prolyl cis-trans isomerase/CLD	Peptidyl-prolyl cis-trans isomerase 5 OS=Caenorhabditis elegans OX=6239 GN=cyn-5 PE=1 SV=2	O	Posttranslational modification, protein turnover, chaperones	PPIB [Mytilus coruscus]
Sinonovacula_constricta_newGene_32811	86	51	47	104	138	256	1.55955	1.18115	0.965671	2.23408	2.96379	6.55721	0.00530569	1.72618	up	--	--	--	K18762|2.5e-15|pcan:112572488|K18762 zygote arrest protein 1 | (RefSeq) zygote arrest protein 1-like	--	--	--	Zinc-binding domain	--	--	--	zygote arrest protein 1-like [Crassostrea virginica]
Sinonovacula_constricta_newGene_9301	112	521	638	1370	1229	1136	0.425333	2.64196	2.9139	6.48168	5.8261	6.37746	0.0022757	1.72031	up	--	--	Molecular Function: DNA binding (GO:0003677);; Cellular Component: nucleus (GO:0005634);;	K18435|3.8e-36|myi:110447459|K18435 transcription factor SOX9 (SOX group E) | (RefSeq) transcription factor SOX-9-like	--	--	--	--	--	--	--	transcription factor SOXE [Corbicula fluminea]
Sinonovacula_constricta_newGene_82274	26	33	32	83	112	64	0.222878	0.365752	0.313536	0.869476	1.16685	0.797362	0.00526972	1.69304	up	--	--	--	--	--	--	--	--	--	--	--	hypothetical protein FGO68_gene2163 [Halteria grandinella]
Sinonovacula_constricta_newGene_35956	48	55	17	128	147	67	0.25515	0.395841	0.094677	0.839264	0.908192	0.493473	0.00999018	1.68869	up	--	--	Molecular Function: zinc ion binding (GO:0008270);; Cellular Component: integral component of membrane (GO:0016021);;	K19410|1.0e-19|dpa:109543998|K19410 inner nuclear membrane protein Man1 | (RefSeq) uncharacterized protein LOC109543998 isoform X1	--	[B]	Chromatin structure and dynamics	YqaJ-like viral recombinase domain	Inhibitor of growth protein 1 homolog OS=Dictyostelium discoideum OX=44689 GN=dng1 PE=1 SV=1	B	Chromatin structure and dynamics	unnamed protein product [Mytilus coruscus]
Sinonovacula_constricta_newGene_11890	1099	392	783	3469	2410	462	3.71936	1.73082	3.04229	13.6408	9.47752	2.25266	0.00260189	1.68697	up	--	--	Cellular Component: axonemal dynein complex (GO:0005858);; Biological Process: axonemal dynein complex assembly (GO:0070286);;	K19754|7.1e-291|myi:110445361|K19754 dynein regulatry complex protein 1 | (RefSeq) dynein regulatory complex protein 1-like	--	--	--	Sperm tail	Dynein regulatory complex protein 1 homolog OS=Drosophila melanogaster OX=7227 GN=CG10958 PE=2 SV=1	S	Function unknown	dynein regulatory complex protein 1-like [Pecten maximus]
Sinonovacula_constricta_newGene_86370	21	29	40	60	79	107	0.306774	0.545995	0.678489	1.06547	1.42028	2.29672	0.00896427	1.67726	up	--	--	Cellular Component: ubiquitin ligase complex (GO:0000151);; Biological Process: protein polyubiquitination (GO:0000209);; Cellular Component: cytoplasm (GO:0005737);; Biological Process: ubiquitin-dependent protein catabolic process (GO:0006511);; Molecular Function: ubiquitin conjugating enzyme binding (GO:0031624);; Biological Process: positive regulation of proteasomal ubiquitin-dependent prot…	--	--	--	--	IBR domain, a half RING-finger domain	--	J	Translation, ribosomal structure and biogenesis	uncharacterized protein LOC114531648 [Dendronephthya gigantea]
Sinonovacula_constricta_newGene_62727	80	75	119	259	453	69	0.278438	0.380199	0.575098	1.08232	1.66088	0.396161	0.00991424	1.66461	up	--	--	Cellular Component: integral component of membrane (GO:0016021);;	K06499|1.6e-07|tru:101061566|K06499 carcinoembryonic antigen-related cell adhesion molecule | (RefSeq) carcinoembryonic antigen-related cell adhesion molecule 5-like	--	--	--	Immunoglobulin domain	--	T	Signal transduction mechanisms	unnamed protein product [Mytilus coruscus]
Sinonovacula_constricta_newGene_68132	186	108	129	434	384	315	2.27951	1.60669	1.72837	6.07168	5.37478	5.26669	0.00054056	1.65729	up	--	--	Biological Process: ganglioside catabolic process (GO:0006689);; Molecular Function: enzyme activator activity (GO:0008047);;	K12383|3.7e-07|cdk:105095165|K12383 ganglioside GM2 activator | (RefSeq) GM2A; ganglioside GM2 activator	Lysosome (ko04142)	--	--	ML domain	--	S	Function unknown	ganglioside M2 activator-like protein [Aurelia aurita]
ctg6843.1.gene	164	55	100	335	270	235	0.8908	0.379847	0.615617	2.14967	1.73707	1.79859	0.00230673	1.6571	up	--	--	Molecular Function: monooxygenase activity (GO:0004497);; Molecular Function: dopamine beta-monooxygenase activity (GO:0004500);; Molecular Function: copper ion binding (GO:0005507);; Molecular Function: oxidoreductase activity, acting on paired donors, with incorporation or reduction of molecular oxygen, reduced ascorbate as one donor, and incorporation of one atom of oxygen (GO:0016715);; Biolo…	K00503|1.1e-104|crg:105342404|K00503 dopamine beta-monooxygenase [EC:1.14.17.1] | (RefSeq) tyramine beta-hydroxylase	Tyrosine metabolism (ko00350)	[E]	Amino acid transport and metabolism	Copper type II ascorbate-dependent monooxygenase, C-terminal domain	MOXD1 homolog 1 OS=Drosophila melanogaster OX=7227 GN=CG5235 PE=2 SV=2	E	Amino acid transport and metabolism	tyramine beta-hydroxylase [Crassostrea gigas]
Sinonovacula_constricta_newGene_3904	2699	1619	3066	7089	7462	5297	4.74248	3.57857	6.19361	14.8871	15.6583	13.1047	1.84953e-06	1.65229	up	--	--	Biological Process: reproduction (GO:0000003);; Biological Process: regulation of cyclin-dependent protein serine/threonine kinase activity (GO:0000079);; Biological Process: MAPK cascade (GO:0000165);; Biological Process: mitotic cell cycle (GO:0000278);; Biological Process: cell morphogenesis (GO:0000902);; Biological Process: cell morphogenesis involved in differentiation (GO:0000904);; Molecu…	K09031|5.6e-25|obi:106876912|K09031 fos-like antigen, invertebrate | (RefSeq) fos-related antigen 2-like	--	[K]	Transcription	bZIP transcription factor	Transcription factor kayak OS=Drosophila virilis OX=7244 GN=kay PE=3 SV=1	K	Transcription	transcription factor fos-like protein [Scapharca broughtonii]
Sinonovacula_constricta_newGene_51337	604	114	173	1184	532	551	4.36913	0.822102	1.11033	9.56067	5.0336	6.4215	0.00488043	1.64049	up	[DZ]	Cell cycle control, cell division, chromosome partitioning;; Cytoskeleton	Molecular Function: ubiquitin-protein transferase activity (GO:0004842);;	K10615|1.2e-42|crg:105340402|K10615 E3 ubiquitin-protein ligase HERC4 [EC:2.3.2.26] | (RefSeq) probable E3 ubiquitin-protein ligase HERC4	Ubiquitin mediated proteolysis (ko04120)	[O]	Posttranslational modification, protein turnover, chaperones	Regulator of chromosome condensation (RCC1) repeat	Probable E3 ubiquitin-protein ligase HERC2 OS=Drosophila melanogaster OX=7227 GN=HERC2 PE=1 SV=3	O	Posttranslational modification, protein turnover, chaperones	probable E3 ubiquitin-protein ligase HERC4 [Crassostrea gigas]
Sinonovacula_constricta_newGene_53734	942	840	1002	3806	2234	1517	8.1857	7.85519	9.50958	39.4724	19.7337	16.3833	2.50596e-05	1.63955	up	--	--	Molecular Function: metalloendopeptidase activity (GO:0004222);; Biological Process: proteolysis (GO:0006508);;	K08614|3.5e-11|amex:103039670|K08614 disintegrin and metalloproteinase domain-containing protein 28 [EC:3.4.24.-] | (RefSeq) zinc metalloproteinase-disintegrin-like batroxstatin-1 isoform X1	--	[O]	Posttranslational modification, protein turnover, chaperones	Reprolysin (M12B) family zinc metalloprotease	--	O	Posttranslational modification, protein turnover, chaperones	unnamed protein product [Mytilus coruscus]
Sinonovacula_constricta_newGene_85856	339	299	635	1866	1254	367	0.966141	1.15748	2.08559	6.16063	3.84334	1.73334	0.00244857	1.62487	up	[Q]	Secondary metabolites biosynthesis, transport and catabolism	Molecular Function: fumarylacetoacetase activity (GO:0004334);; Biological Process: L-phenylalanine catabolic process (GO:0006559);; Biological Process: tyrosine catabolic process (GO:0006572);; Molecular Function: metal ion binding (GO:0046872);;	K01555|3.4e-164|lak:106169926|K01555 fumarylacetoacetase [EC:3.7.1.2] | (RefSeq) fumarylacetoacetase	Tyrosine metabolism (ko00350)	[G]	Carbohydrate transport and metabolism	Fumarylacetoacetate (FAA) hydrolase family	Fumarylacetoacetase OS=Dictyostelium discoideum OX=44689 GN=fah PE=3 SV=1	G	Carbohydrate transport and metabolism	fumarylacetoacetase [Lingula anatina]
Sinonovacula_constricta_newGene_49558	203	178	292	345	608	769	1.86247	2.0865	3.03953	3.7366	6.59758	9.95619	0.00122183	1.60459	up	--	--	Molecular Function: lipid binding (GO:0008289);;	K08752|5.7e-32|lgi:LOTGIDRAFT_175527|K08752 fatty acid-binding protein 3, muscle and heart | (RefSeq) hypothetical protein	--	[I]	Lipid transport and metabolism	Lipocalin / cytosolic fatty-acid binding protein family	Sodium/calcium exchanger regulatory protein 1 OS=Doryteuthis pealeii OX=1051067 PE=1 SV=1	H	Coenzyme transport and metabolism	LOW QUALITY PROTEIN: sodium/calcium exchanger regulatory protein 1-like [Pecten maximus]
Sinonovacula_constricta_newGene_9566	104	103	111	225	318	279	0.990087	1.25966	1.24023	2.78889	3.27901	4.10499	0.00185888	1.58949	up	--	--	Biological Process: reproduction (GO:0000003);; Biological Process: ameboidal-type cell migration (GO:0001667);; Biological Process: epithelial cell development (GO:0002064);; Biological Process: columnar/cuboidal epithelial cell differentiation (GO:0002065);; Biological Process: columnar/cuboidal epithelial cell development (GO:0002066);; Biological Process: developmental process involved in rep…	K17346|7.1e-72|myi:110462306|K17346 tetraspanin-33 | (RefSeq) tetraspanin-33-like	--	[R]	General function prediction only	Tetraspanin family	--	S	Function unknown	tetraspanin-33-like [Mizuhopecten yessoensis]
Sinonovacula_constricta_newGene_73071	642	412	589	986	983	2067	3.60955	2.95199	3.75802	6.54139	6.52425	16.383	0.000453653	1.58263	up	--	--	Molecular Function: molecular_function (GO:0003674);; Molecular Function: DNA binding (GO:0003677);; Molecular Function: transcription factor activity, sequence-specific DNA binding (GO:0003700);; Cellular Component: cellular_component (GO:0005575);; Cellular Component: intracellular (GO:0005622);; Cellular Component: cell (GO:0005623);; Cellular Component: nucleus (GO:0005634);; Biological Proce…	K09321|8.7e-44|myi:110452732|K09321 homeobox protein GBX | (RefSeq) homeobox protein GBX-2-like	--	[R]	General function prediction only	Homeodomain	Homeobox protein unplugged OS=Drosophila pseudoobscura pseudoobscura OX=46245 GN=unpg PE=3 SV=1	K	Transcription	homeobox protein GBX-2-like [Mizuhopecten yessoensis]
Sinonovacula_constricta_newGene_61878	1171	854	575	2881	741	2790	1.60858	1.49404	0.894127	4.6666	1.20064	5.43746	0.00170754	1.57729	up	[T]	Signal transduction mechanisms	Molecular Function: protein serine/threonine kinase activity (GO:0004674);; Molecular Function: ATP binding (GO:0005524);;	K08804|9.6e-118|myi:110458810|K08804 serine/threonine kinase 17 [EC:2.7.11.1] | (RefSeq) serine/threonine-protein kinase 17B-like	--	[T]	Signal transduction mechanisms	Protein kinase domain	Death-associated protein kinase related OS=Drosophila melanogaster OX=7227 GN=Drak PE=1 SV=2	T	Signal transduction mechanisms	serine/threonine-protein kinase 17A-like [Pecten maximus]
Sinonovacula_constricta_newGene_16942	219	124	106	137	566	416	1.48843	0.701006	0.638503	0.941244	2.73069	2.38798	0.0072777	1.57049	up	--	--	Molecular Function: protein binding (GO:0005515);; Cellular Component: cellular_component (GO:0005575);; Cellular Component: intracellular (GO:0005622);; Cellular Component: cell (GO:0005623);; Cellular Component: cytoplasm (GO:0005737);; Biological Process: biological_process (GO:0008150);; Biological Process: regulation of catabolic process (GO:0009894);; Biological Process: regulation of autop…	K23610|8.5e-82|myi:110465565|K23610 WD repeat-containing protein 41 | (RefSeq) WD repeat-containing protein 41-like	Autophagy - animal (ko04140)	--	--	WD domain, G-beta repeat	--	S	Function unknown	WD repeat-containing protein 41-like [Pecten maximus]
Sinonovacula_constricta_newGene_77739	762	581	1701	3600	1849	2189	1.76933	1.69363	3.73527	10.0624	4.33231	6.16484	0.00063018	1.54953	up	--	--	--	--	--	--	--	--	--	--	--	unnamed protein product [Mytilus coruscus]
Sinonovacula_constricta_newGene_4377	1994	1666	2404	5580	4304	5142	11.5771	12.3355	15.8411	38.2052	29.4766	42.0386	7.10019e-06	1.54252	up	[O]	Posttranslational modification, protein turnover, chaperones	Biological Process: protein folding (GO:0006457);; Molecular Function: unfolded protein binding (GO:0051082);;	K09511|1.9e-104|crg:105323151|K09511 DnaJ homolog subfamily B member 5 | (RefSeq) dnaJ homolog subfamily B member 4 isoform X1	--	[O]	Posttranslational modification, protein turnover, chaperones	DnaJ C terminal domain	DnaJ protein homolog 1 OS=Drosophila melanogaster OX=7227 GN=DnaJ-1 PE=1 SV=3	O	Posttranslational modification, protein turnover, chaperones	DnaJ homolog subfamily B member 4,DnaJ protein homolog 1,DnaJ homolog subfamily B member 1,DnaJ homolog subfamily B member 5,DnaJ homolog subfamily B member 13 [Mytilus coruscus]
Sinonovacula_constricta_newGene_8150	13481	12563	15806	26573	39048	38183	33.8656	41.6327	59.3188	78.1886	114.925	134.167	6.38219e-06	1.54025	up	--	--	--	--	--	--	--	--	--	--	--	hypothetical protein KP79_PYT21767 [Mizuhopecten yessoensis]
Sinonovacula_constricta_newGene_46344	373	255	467	920	969	825	5.26784	4.43573	7.58087	16.4524	16.7548	17.4801	0.000207365	1.53811	up	--	--	Molecular Function: DNA binding (GO:0003677);; Molecular Function: transcription factor activity, sequence-specific DNA binding (GO:0003700);; Biological Process: regulation of transcription from RNA polymerase II promoter (GO:0006357);;	--	--	--	--	--	--	--	--	unnamed protein product [Mytilus coruscus]
ctg9146.1.gene	68	55	85	140	243	139	1.7691	1.84161	2.53125	4.32877	7.54912	5.14564	0.00645802	1.53408	up	[Q]	Secondary metabolites biosynthesis, transport and catabolism	Biological Process: lipid metabolic process (GO:0006629);; Molecular Function: fatty-acyl-CoA reductase (alcohol-forming) activity (GO:0080019);;	K13356|7.6e-54|crg:105342321|K13356 alcohol-forming fatty acyl-CoA reductase [EC:1.2.1.84] | (RefSeq) fatty acyl-CoA reductase 1	Peroxisome (ko04146)	[I]	Lipid transport and metabolism	Male sterility protein	Putative fatty acyl-CoA reductase CG5065 OS=Drosophila melanogaster OX=7227 GN=CG5065 PE=3 SV=1	I	Lipid transport and metabolism	fatty acyl-CoA reductase 1-like [Crassostrea virginica]
Sinonovacula_constricta_newGene_46877	428	146	233	592	362	908	1.62259	0.773636	0.983896	2.71052	1.71106	4.92013	0.00390918	1.52206	up	--	--	Molecular Function: transcription factor activity, sequence-specific DNA binding (GO:0003700);; Cellular Component: nucleus (GO:0005634);; Molecular Function: sequence-specific DNA binding (GO:0043565);;	K09435|8.0e-36|crg:105320559|K09435 transcriptional regulator ERG | (RefSeq) transcriptional regulator ERG homolog	--	[K]	Transcription	Ets-domain	ETS domain-containing transcription factor ets-5 OS=Caenorhabditis elegans OX=6239 GN=ets-5 PE=2 SV=1	K	Transcription	uncharacterized protein LOC117340981 isoform X1 [Pecten maximus]
Sinonovacula_constricta_newGene_68607	443	203	543	677	908	1231	4.09583	2.39034	5.70117	7.43122	9.91543	16.0564	0.00133509	1.51778	up	[O]	Posttranslational modification, protein turnover, chaperones	Molecular Function: peptidyl-prolyl cis-trans isomerase activity (GO:0003755);;	K03768|7.1e-82|crg:105340109|K03768 peptidyl-prolyl cis-trans isomerase B (cyclophilin B) [EC:5.2.1.8] | (RefSeq) peptidyl-prolyl cis-trans isomerase	--	[O]	Posttranslational modification, protein turnover, chaperones	Cyclophilin type peptidyl-prolyl cis-trans isomerase/CLD	Peptidyl-prolyl cis-trans isomerase 5 OS=Caenorhabditis elegans OX=6239 GN=cyn-5 PE=1 SV=2	O	Posttranslational modification, protein turnover, chaperones	peptidyl-prolyl cis-trans isomerase-like [Crassostrea virginica]
Sinonovacula_constricta_newGene_14635	228	244	472	435	521	1278	2.68138	3.66247	6.31853	6.04181	7.24638	21.2286	0.00614423	1.51653	up	--	--	Cellular Component: endoplasmic reticulum membrane (GO:0005789);; Biological Process: protein transport (GO:0015031);; Cellular Component: integral component of membrane (GO:0016021);;	K17233|7.6e-11|crg:105331096|K17233 dual oxidase maturation factor 1 | (RefSeq) dual oxidase maturation factor 1	--	--	--	Dual oxidase maturation factor	--	--	--	DUOXA1 [Mytilus coruscus]
Sinonovacula_constricta_newGene_55895	1224	178	314	1941	1154	888	2.93794	0.539442	1.05678	4.22264	2.69039	2.39954	0.00857749	1.51108	up	--	--	Biological Process: mitotic cell cycle (GO:0000278);; Molecular Function: DNA binding (GO:0003677);; Molecular Function: transcription factor activity, sequence-specific DNA binding (GO:0003700);; Cellular Component: nucleus (GO:0005634);; Cellular Component: transcription factor complex (GO:0005667);; Molecular Function: protein dimerization activity (GO:0046983);;	K04682|1.5e-54|myi:110450832|K04682 transcription factor E2F4/5 | (RefSeq) transcription factor E2F5-like isoform X1	TGF-beta signaling pathway (ko04350)	[K]	Transcription	E2F transcription factor CC-MB domain	--	K	Transcription	transcription factor E2F5-like isoform X2 [Crassostrea virginica]
Sinonovacula_constricta_newGene_65099	1218	1261	1459	2809	3018	3614	3.15896	4.17169	4.29547	8.59351	9.23548	13.2022	2.81387e-05	1.49246	up	--	--	Cellular Component: integral component of membrane (GO:0016021);;	--	--	--	--	--	--	--	--	hypothetical protein KP79_PYT04408 [Mizuhopecten yessoensis]
Sinonovacula_constricta_newGene_76653	2475	2353	1461	2604	7020	5444	9.35577	11.3587	6.25609	11.6034	31.145	28.8088	0.000369474	1.48526	up	--	--	Cellular Component: integral component of membrane (GO:0016021);;	K06460|2.9e-70|myi:110450142|K06460 CD9 antigen | (RefSeq) CD9 antigen-like	--	[R]	General function prediction only	Tetraspanin family	23 kDa integral membrane protein OS=Schistosoma mansoni OX=6183 PE=2 SV=1	S	Function unknown	CD9 antigen-like [Pecten maximus]
Sinonovacula_constricta_newGene_29299	1180	993	1183	1824	2723	3298	23.5097	25.2381	26.755	42.8773	64.0242	92.5684	9.12614e-05	1.47316	up	--	--	Molecular Function: metal ion binding (GO:0046872);;	K09851|8.6e-20|dan:6500811|K09851 Ras association domain-containing protein 2/4 | (RefSeq) dentin sialophosphoprotein	Hippo signaling pathway - fly (ko04391);; Hippo signaling pathway - multiple species (ko04392)	[TZ]	Signal transduction mechanisms;; Cytoskeleton	LIM domain	--	--	--	cysteine-rich protein 1 isoform X1 [Pocillopora damicornis]
Sinonovacula_constricta_newGene_20007	298	383	603	1146	809	1100	2.91921	4.84357	6.70923	13.2454	9.34874	15.1888	0.00092062	1.46983	up	--	--	Molecular Function: hormone activity (GO:0005179);; Cellular Component: extracellular region (GO:0005576);;	--	--	--	--	Stanniocalcin family	--	I	Lipid transport and metabolism	PREDICTED: uncharacterized protein LOC106869053 [Octopus bimaculoides]
Sinonovacula_constricta_newGene_81048	1027	642	1427	3356	1472	2276	4.83823	3.88187	7.74206	18.9152	8.29536	15.3225	0.000649065	1.44094	up	--	--	Molecular Function: copper ion transmembrane transporter activity (GO:0005375);; Biological Process: cellular copper ion homeostasis (GO:0006878);; Cellular Component: integral component of membrane (GO:0016021);; Biological Process: copper ion transmembrane transport (GO:0035434);;	--	--	[P]	Inorganic ion transport and metabolism	Ctr copper transporter family	--	--	--	--
Sinonovacula_constricta_newGene_67572	119	362	234	836	358	528	0.432211	1.72131	0.985982	3.705	1.56557	2.76936	0.00934139	1.43975	up	--	--	Biological Process: microtubule cytoskeleton organization (GO:0000226);; Biological Process: microtubule bundle formation (GO:0001578);; Cellular Component: cellular_component (GO:0005575);; Cellular Component: intracellular (GO:0005622);; Cellular Component: cell (GO:0005623);; Cellular Component: cytoplasm (GO:0005737);; Cellular Component: cytoskeleton (GO:0005856);; Cellular Component: cilium…	--	--	--	--	Abnormal spindle-like microcephaly-assoc'd, ASPM-SPD-2-Hydin	--	S	Function unknown	cilia- and flagella-associated protein 74-like isoform X4 [Pecten maximus]
Sinonovacula_constricta_newGene_29713	125	104	92	299	180	255	0.791479	0.865647	0.673356	2.37949	1.48939	2.39175	0.00668904	1.43153	up	[T]	Signal transduction mechanisms	Molecular Function: protein serine/threonine kinase activity (GO:0004674);; Molecular Function: ATP binding (GO:0005524);;	K02206|1.9e-146|myi:110446820|K02206 cyclin-dependent kinase 2 [EC:2.7.11.22] | (RefSeq) cyclin-dependent kinase 2-like isoform X1	FoxO signaling pathway (ko04068)	[R]	General function prediction only	Protein kinase domain	Cyclin-dependent kinase 1 OS=Dictyostelium discoideum OX=44689 GN=cdk1 PE=2 SV=1	T	Signal transduction mechanisms	cyclin-dependent kinase 2-like [Pecten maximus]
Sinonovacula_constricta_newGene_89364	119	97	126	211	220	337	1.14107	1.1848	1.37707	2.39771	2.5008	4.56074	0.00736108	1.42203	up	--	--	Biological Process: ganglioside catabolic process (GO:0006689);; Molecular Function: enzyme activator activity (GO:0008047);;	K12383|7.3e-34|crg:105320698|K12383 ganglioside GM2 activator | (RefSeq) ganglioside GM2 activator	Lysosome (ko04142)	--	--	ML domain	--	S	Function unknown	GM2A [Mytilus coruscus]
Sinonovacula_constricta_newGene_77711	32408	22558	36859	84027	64038	60116	255.526	226.844	329.825	781.278	595.557	667.468	2.12103e-05	1.40944	up	--	--	Biological Process: reproduction (GO:0000003);; Biological Process: negative regulation of transcription from RNA polymerase II promoter (GO:0000122);; Cellular Component: nuclear chromosome (GO:0000228);; Cellular Component: chromosome, centromeric region (GO:0000775);; Cellular Component: condensed chromosome, centromeric region (GO:0000779);; Cellular Component: chromatin (GO:0000785);; Cellul…	K10052|8.2e-19|lak:106159324|K10052 CCAAT/enhancer binding protein (C/EBP), invertebrate | (RefSeq) uncharacterized protein LOC106159324	--	[K]	Transcription	Basic region leucine zipper	CCAAT/enhancer-binding protein OS=Drosophila virilis OX=7244 GN=slbo PE=3 SV=1	K	Transcription	LOW QUALITY PROTEIN: uncharacterized protein LOC117337810 [Pecten maximus]
Sinonovacula_constricta_newGene_21415	829	283	434	816	1267	1275	1.74589	0.98888	0.858425	1.90264	2.53618	3.50158	0.00183189	1.40317	up	--	--	--	--	--	--	--	--	--	--	--	unnamed protein product [Mytilus coruscus]
Sinonovacula_constricta_newGene_88125	142	140	190	343	421	314	1.09005	1.37336	1.66196	3.14314	3.89445	3.43503	0.00338624	1.40001	up	[R]	General function prediction only	Biological Process: nitrogen compound metabolic process (GO:0006807);;	K13566|2.9e-22|acyg:106038445|K13566 omega-amidase [EC:3.5.1.3] | (RefSeq) NIT2; omega-amidase NIT2 isoform X1	Alanine, aspartate and glutamate metabolism (ko00250)	[E]	Amino acid transport and metabolism	Carbon-nitrogen hydrolase	Nitrilase homolog 2 OS=Dictyostelium discoideum OX=44689 GN=nit2 PE=3 SV=1	E	Amino acid transport and metabolism	PREDICTED: omega-amidase NIT2-like [Priapulus caudatus]
Sinonovacula_constricta_newGene_26916	2913	1993	452	3936	3943	3937	7.11833	6.98676	1.32673	11.2115	12.9431	14.6204	0.00588925	1.39156	up	--	--	Biological Process: larval development (GO:0002164);; Cellular Component: cellular_component (GO:0005575);; Cellular Component: extracellular region (GO:0005576);; Biological Process: multicellular organism development (GO:0007275);; Biological Process: heart development (GO:0007507);; Biological Process: larval heart development (GO:0007508);; Biological Process: biological_process (GO:0008150);…	K23377|9.7e-93|lak:106181983|K23377 thrombospondin type-1 domain-containing protein 4 | (RefSeq) thrombospondin type-1 domain-containing protein 4 isoform X1	TGF-beta signaling pathway (ko04350)	[O]	Posttranslational modification, protein turnover, chaperones	Thrombospondin type 1 domain	Papilin OS=Caenorhabditis elegans OX=6239 GN=mig-6 PE=1 SV=1	O	Posttranslational modification, protein turnover, chaperones	LOW QUALITY PROTEIN: thrombospondin type-1 domain-containing protein 4-like [Pomacea canaliculata]
Sinonovacula_constricta_newGene_61613	523	686	593	1395	1889	893	0.919361	1.46886	1.08336	2.66385	3.47874	1.98592	0.000596697	1.38751	up	[ET]	Amino acid transport and metabolism;; Signal transduction mechanisms	Molecular Function: ionotropic glutamate receptor activity (GO:0004970);; Cellular Component: integral component of membrane (GO:0016021);; Cellular Component: postsynaptic membrane (GO:0045211);;	K05313|2.0e-262|myi:110456386|K05313 glutamate receptor, ionotropic, invertebrate | (RefSeq) glutamate receptor ionotropic, kainate 2-like isoform X1	--	[PET]	Inorganic ion transport and metabolism;; Amino acid transport and metabolism;; Signal transduction mechanisms	Ligand-gated ion channel	Glutamate receptor OS=Lymnaea stagnalis OX=6523 PE=2 SV=1	--	--	Glutamate receptor ionotropic, kainate 2 [Mizuhopecten yessoensis]
Sinonovacula_constricta_newGene_22545	424	329	201	753	1019	388	1.06425	1.80647	0.591047	2.2289	2.99224	1.86867	0.0036778	1.37471	up	[E]	Amino acid transport and metabolism	Biological Process: carbohydrate transport (GO:0008643);; Cellular Component: integral component of membrane (GO:0016021);; Molecular Function: transmembrane transporter activity (GO:0022857);;	K14386|1.8e-229|crg:105322721|K14386 solute carrier family 5 (sodium-dependent multivitamin transporter), member 6 | (RefSeq) sodium-coupled monocarboxylate transporter 1	--	[P]	Inorganic ion transport and metabolism	Sodium:solute symporter family	Putative sodium-dependent multivitamin transporter OS=Drosophila melanogaster OX=7227 GN=CG32669 PE=2 SV=1	P	Inorganic ion transport and metabolism	sodium-coupled monocarboxylate transporter 1 [Crassostrea gigas]
Sinonovacula_constricta_newGene_12609	137	153	203	443	433	241	1.09646	1.55825	1.8468	4.18804	4.09427	2.71415	0.00554284	1.36634	up	--	--	Cellular Component: extracellular space (GO:0005615);;	--	--	--	--	--	--	--	--	PREDICTED: short-chain collagen C4-like [Branchiostoma belcheri]
Sinonovacula_constricta_newGene_47594	531	344	246	1342	629	503	1.80279	1.509	0.955276	5.30966	2.51077	2.41703	0.00445747	1.36509	up	--	--	Molecular Function: zinc ion binding (GO:0008270);;	--	--	--	--	B-box zinc finger	--	--	--	uncharacterized protein LOC111132316 [Crassostrea virginica]
Sinonovacula_constricta_newGene_79283	752	660	721	1713	1832	1116	2.08424	2.2814	2.25312	4.86818	5.09062	4.05586	0.000268309	1.33143	up	--	--	Biological Process: cilium movement (GO:0003341);; Biological Process: epithelial cilium movement (GO:0003351);; Molecular Function: molecular_function (GO:0003674);; Molecular Function: catalytic activity (GO:0003824);; Molecular Function: structural molecule activity (GO:0005198);; Molecular Function: binding (GO:0005488);; Molecular Function: protein binding (GO:0005515);; Molecular Function: …	K10572|6.4e-71|crg:105340067|K10572 inositol-pentakisphosphate 2-kinase [EC:2.7.1.158] | (RefSeq) inositol-pentakisphosphate 2-kinase	Inositol phosphate metabolism (ko00562);; Phosphatidylinositol signaling system (ko04070)	[T]	Signal transduction mechanisms	Inositol-pentakisphosphate 2-kinase	--	T	Signal transduction mechanisms	inositol-pentakisphosphate 2-kinase-like [Pecten maximus]
Sinonovacula_constricta_newGene_19779	180	477	587	1022	672	1029	0.944192	3.19622	3.49545	6.42235	4.20594	7.60507	0.00916861	1.32868	up	[E]	Amino acid transport and metabolism	Molecular Function: glycine hydroxymethyltransferase activity (GO:0004372);; Biological Process: glycine biosynthetic process from serine (GO:0019264);; Molecular Function: pyridoxal phosphate binding (GO:0030170);; Biological Process: tetrahydrofolate interconversion (GO:0035999);;	K00600|2.8e-208|pcan:112562548|K00600 glycine hydroxymethyltransferase [EC:2.1.2.1] | (RefSeq) serine hydroxymethyltransferase, cytosolic-like	Glycine, serine and threonine metabolism (ko00260);; Glyoxylate and dicarboxylate metabolism (ko00630);; One carbon pool by folate (ko00670);; Carbon metabolism (ko01200);; Biosynthesis of amino acids (ko01230)	[E]	Amino acid transport and metabolism	Serine hydroxymethyltransferase	Serine hydroxymethyltransferase OS=Caenorhabditis briggsae OX=6238 GN=mel-32 PE=3 SV=3	E	Amino acid transport and metabolism	hypothetical protein C0Q70_01488 [Pomacea canaliculata]
Sinonovacula_constricta_newGene_23310	1826	1037	1594	3638	3570	2351	6.08657	4.41009	6.0303	14.3054	14.039	11.038	0.000152424	1.32733	up	--	--	Biological Process: reproduction (GO:0000003);; Biological Process: negative regulation of transcription from RNA polymerase II promoter (GO:0000122);; Molecular Function: transcription regulatory region sequence-specific DNA binding (GO:0000976);; Molecular Function: RNA polymerase II regulatory region sequence-specific DNA binding (GO:0000977);; Molecular Function: RNA polymerase II core promot…
Sinonovacula_constricta_newGene_50767	371	257	450	601	917	756	3.20489	2.83383	4.42162	6.13429	9.36126	9.20757	0.00228594	1.3092	up	--	--	Cellular Component: extracellular space (GO:0005615);; Cellular Component: integral component of membrane (GO:0016021);;	--	--	--	--	--	--	--	--	PREDICTED: short-chain collagen C4-like isoform X5 [Acropora digitifera]
Sinonovacula_constricta_newGene_84429	2333	1211	1125	3833	3241	2596	8.4578	6.89813	5.68779	16.7019	16.9146	16.1544	0.000426016	1.29526	up	[T]	Signal transduction mechanisms	--	--	--	--	--	Universal stress protein family	--	T	Signal transduction mechanisms	hypothetical protein LOTGIDRAFT_238066 [Lottia gigantea]
Sinonovacula_constricta_newGene_77350	502	339	325	981	659	775	2.97901	2.56542	2.19022	6.86777	4.61697	6.47891	0.0020226	1.29387	up	--	--	Molecular Function: DNA binding (GO:0003677);; Cellular Component: nucleus (GO:0005634);; Biological Process: regulation of transcription, DNA-templated (GO:0006355);;	K09267|1.3e-48|crg:105332930|K09267 transcription factor SOX1/3/14/21 (SOX group B) | (RefSeq) transcription factor SOX-14	--	[K]	Transcription	HMG (high mobility group) box	Transcription factor sox-2 OS=Caenorhabditis elegans OX=6239 GN=sox-2 PE=1 SV=2	K	Transcription	transcription factor SOXB2 [Corbicula fluminea]
Sinonovacula_constricta_newGene_6251	929	1325	1042	1914	3581	1672	2.28036	4.85305	2.97247	6.6233	10.0267	5.57426	0.000975099	1.29273	up	--	--	--	K05719|1.3e-18|pcan:112565156|K05719 integrin beta 1 | (RefSeq) LOW QUALITY PROTEIN: integrin beta-1-A-like	Phagosome (ko04145);; ECM-receptor interaction (ko04512)	--	--	Integrin beta tail domain	--	--	--	LOW QUALITY PROTEIN: integrin beta-1-A-like [Pomacea canaliculata]
Sinonovacula_constricta_newGene_78323	2401	2749	6829	14536	7231	4145	24.9554	36.4416	80.5568	178.161	88.6469	60.6684	0.00842678	1.29124	up	--	--	Cellular Component: extracellular region (GO:0005576);; Molecular Function: peptidase inhibitor activity (GO:0030414);;	K23637|1.2e-07|lgi:LOTGIDRAFT_159529|K23637 WAP four-disulfide core domain protein 3 | (RefSeq) hypothetical protein	--	--	--	WAP-type (Whey Acidic Protein) 'four-disulfide core'	--	--	--	hypothetical protein LOTGIDRAFT_159529 [Lottia gigantea]
Sinonovacula_constricta_newGene_12823	418	411	565	1310	1365	356	1.1548	1.01894	1.35721	3.56668	3.74956	1.16865	0.00783158	1.28672	up	--	--	Molecular Function: nucleic acid binding (GO:0003676);; Biological Process: DNA integration (GO:0015074);;	K13356|4.1e-103|nvi:100117878|K13356 alcohol-forming fatty acyl-CoA reductase [EC:1.2.1.84] | (RefSeq) putative fatty acyl-CoA reductase CG5065 isoform X1	Peroxisome (ko04146)	--	--	Pao retrotransposon peptidase	--	J	Translation, ribosomal structure and biogenesis	uncharacterized protein LOC114971128 [Acropora millepora]
Sinonovacula_constricta_newGene_11798	611	393	578	831	917	1445	2.33909	2.13663	2.47154	3.76461	5.17737	9.1821	0.00261885	1.28356	up	[E]	Amino acid transport and metabolism	Molecular Function: carboxy-lyase activity (GO:0016831);; Biological Process: carboxylic acid metabolic process (GO:0019752);; Molecular Function: pyridoxal phosphate binding (GO:0030170);;	K01580|2.8e-170|myi:110456237|K01580 glutamate decarboxylase [EC:4.1.1.15] | (RefSeq) glutamate decarboxylase 1-like	Alanine, aspartate and glutamate metabolism (ko00250);; beta-Alanine metabolism (ko00410);; Taurine and hypotaurine metabolism (ko00430);; Butanoate metabolism (ko00650)	[E]	Amino acid transport and metabolism	Pyridoxal-dependent decarboxylase conserved domain	Glutamate decarboxylase OS=Drosophila melanogaster OX=7227 GN=Gad1 PE=2 SV=2	E	Amino acid transport and metabolism	glutamate decarboxylase 1-like [Mizuhopecten yessoensis]
Sinonovacula_constricta_newGene_28011	955	422	1105	1626	1965	1513	2.3773	1.32106	3.15944	4.76564	5.93346	5.24421	0.00146125	1.28212	up	--	--	Molecular Function: transcription factor activity, sequence-specific DNA binding (GO:0003700);; Biological Process: regulation of transcription, DNA-templated (GO:0006355);;	K09446|1.1e-49|crg:105317636|K09446 interferon regulatory factor 5 | (RefSeq) interferon regulatory factor 8 isoform X1	--	--	--	Interferon regulatory factor transcription factor	--	S	Function unknown	interferon regulatory factor 5/8-like 1 [Mytilus galloprovincialis]
Sinonovacula_constricta_newGene_21092	177	129	152	334	311	292	0.703399	0.616652	0.68872	1.4513	1.40376	1.59106	0.00790139	1.26444	up	[QV]	Secondary metabolites biosynthesis, transport and catabolism;; Defense mechanisms	Molecular Function: monooxygenase activity (GO:0004497);; Molecular Function: iron ion binding (GO:0005506);; Cellular Component: endoplasmic reticulum membrane (GO:0005789);; Cellular Component: integral component of membrane (GO:0016021);; Molecular Function: oxidoreductase activity, acting on paired donors, with incorporation or reduction of molecular oxygen (GO:0016705);; Molecular Function: …	K00489|4.4e-124|crg:105347692|K00489 cholesterol 7alpha-monooxygenase [EC:1.14.14.23] | (RefSeq) cholesterol 7-alpha-monooxygenase	--	[Q]	Secondary metabolites biosynthesis, transport and catabolism	Cytochrome P450	--	Q	Secondary metabolites biosynthesis, transport and catabolism	7-alpha-hydroxycholest-4-en-3-one 12-alpha-hydroxylase-like [Pecten maximus]
Sinonovacula_constricta_newGene_5326	461	1294	590	2102	1702	1270	1.69062	4.66875	1.82728	6.61515	5.51393	4.39384	0.00656848	1.26412	up	[T]	Signal transduction mechanisms	Molecular Function: protein kinase activity (GO:0004672);; Molecular Function: ATP binding (GO:0005524);; Biological Process: protein phosphorylation (GO:0006468);; Cellular Component: integral component of membrane (GO:0016021);;	K05121|2.2e-42|uah:113260555|K05121 endothelial-specific receptor tyrosine kinase [EC:2.7.10.1] | (RefSeq) TEK; angiopoietin-1 receptor isoform X1	MAPK signaling pathway (ko04010);; Ras signaling pathway (ko04014);; Rap1 signaling pathway (ko04015);; HIF-1 signaling pathway (ko04066);; PI3K-Akt signaling pathway (ko04151);; Rheumatoid arthritis (ko05323)	[T]	Signal transduction mechanisms	Protein tyrosine and serine/threonine kinase	Fibroblast growth factor receptor 2 OS=Dugesia japonica OX=6161 GN=FGFR2 PE=2 SV=1	T	Signal transduction mechanisms	uncharacterized protein LOC110457120 [Mizuhopecten yessoensis]
Sinonovacula_constricta_newGene_66000	695	387	342	1168	880	819	3.15993	2.13488	2.98032	6.06547	4.44101	5.06557	0.0025315	1.25567	up	--	--	Molecular Function: aspartic-type endopeptidase activity (GO:0004190);; Cellular Component: integral component of membrane (GO:0016021);;	K09595|6.3e-107|myi:110445171|K09595 minor histocompatibility antigen H13 [EC:3.4.23.-] | (RefSeq) minor histocompatibility antigen H13-like	--	[S]	Function unknown	Signal peptide peptidase	Intramembrane protease 2 OS=Caenorhabditis elegans OX=6239 GN=imp-2 PE=1 SV=1	S	Function unknown	HM13 [Mytilus coruscus]
Sinonovacula_constricta_newGene_738	1162	914	750	2252	2590	983	3.07174	3.08191	2.24591	7.01196	8.09476	3.66121	0.00182367	1.23594	up	--	--	Molecular Function: protein binding (GO:0005515);; Molecular Function: GTP binding (GO:0005525);;	K12800|1.6e-24|mze:106675363|K12800 NACHT, LRR and PYD domains-containing protein 3 | (RefSeq) NACHT, LRR and PYD domains-containing protein 12	Necroptosis (ko04217);; NOD-like receptor signaling pathway (ko04621);; C-type lectin receptor signaling pathway (ko04625);; Salmonella infection (ko05132)	--	--	AIG1 family	--	--	--	uncharacterized protein LOC117685364 isoform X1 [Crassostrea gigas]
Sinonovacula_constricta_newGene_71591	444	524	609	1280	873	1047	4.77818	7.19717	6.81477	16.3305	11.0363	15.754	0.00237382	1.23582	up	[P]	Inorganic ion transport and metabolism	Molecular Function: ferroxidase activity (GO:0004322);; Biological Process: iron ion transport (GO:0006826);; Biological Process: cellular iron ion homeostasis (GO:0006879);; Molecular Function: ferric iron binding (GO:0008199);;	K00522|3.9e-51|myi:110445723|K00522 ferritin heavy chain [EC:1.16.3.2] | (RefSeq) yolk ferritin-like	--	--	--	Ferritin-like domain	Ferritin-1 heavy chain OS=Schistosoma mansoni OX=6183 GN=SCM-1 PE=2 SV=1	P	Inorganic ion transport and metabolism	ferritin 4 [Ruditapes decussatus]
Sinonovacula_constricta_newGene_66381	546	484	599	1475	1472	432	3.9615	4.49519	5.06949	13.0466	12.9016	4.45744	0.00774267	1.22742	up	--	--	Molecular Function: ion channel activity (GO:0005216);; Cellular Component: integral component of membrane (GO:0016021);;	K04984|9.7e-23|myi:110458202|K04984 transient receptor potential cation channel subfamily A member 1 | (RefSeq) transient receptor potential cation channel subfamily A member 1 homolog	--	--	--	Ankyrin repeats (many copies)	--	--	--	hypothetical protein EGW08_016083 [Elysia chlorotica]
Sinonovacula_constricta_newGene_59258	1967	1839	784	2900	3746	2533	4.44256	3.70054	1.53743	8.05257	7.00653	7.99563	0.00256214	1.21048	up	[G]	Carbohydrate transport and metabolism	Molecular Function: glucose-6-phosphate dehydrogenase activity (GO:0004345);; Biological Process: glucose metabolic process (GO:0006006);; Biological Process: pentose-phosphate shunt (GO:0006098);; Molecular Function: NADP binding (GO:0050661);;	K00036|1.4e-165|lgi:LOTGIDRAFT_231049|K00036 glucose-6-phosphate 1-dehydrogenase [EC:1.1.1.49 1.1.1.363] | (RefSeq) hypothetical protein	Pentose phosphate pathway (ko00030);; Glutathione metabolism (ko00480);; Carbon metabolism (ko01200)	[G]	Carbohydrate transport and metabolism	Glucose-6-phosphate dehydrogenase, C-terminal domain	Glucose-6-phosphate 1-dehydrogenase OS=Ceratitis capitata OX=7213 GN=ZW PE=2 SV=1	G	Carbohydrate transport and metabolism	glucose-6-phosphate 1-dehydrogenase-like isoform X1 [Crassostrea virginica]
Sinonovacula_constricta_newGene_63626	1467	457	1299	1767	2328	2098	3.52895	1.76756	3.58573	5.26286	6.63812	7.30516	0.00374445	1.21014	up	[R]	General function prediction only	Cellular Component: integral component of membrane (GO:0016021);;	K05030|1.4e-81|pcan:112571768|K05030 calcium-activated chloride channel regulator 3/4 | (RefSeq) calcium-activated chloride channel regulator 1-like isoform X1	--	--	--	von Willebrand factor type A domain	--	S	Function unknown	hypothetical protein LOTGIDRAFT_238844 [Lottia gigantea]
Sinonovacula_constricta_newGene_61598	3590	4369	5964	12007	9767	6407	26.0206	44.3174	50.8636	104.656	77.5311	58.1637	0.000850389	1.20457	up	--	--	--	--	--	--	--	--	--	--	--	hypothetical protein AM593_03848, partial [Mytilus galloprovincialis]
Sinonovacula_constricta_newGene_76777	1376	752	860	2293	1358	2023	13.3817	9.32228	9.48908	26.3008	15.5757	27.7164	0.00191305	1.18916	up	--	--	Cellular Component: nucleosome (GO:0000786);; Molecular Function: DNA binding (GO:0003677);; Cellular Component: nucleus (GO:0005634);; Molecular Function: protein heterodimerization activity (GO:0046982);;	K11251|4.0e-15|spu:592962|K11251 histone H2A | (RefSeq) late histone H2A.L3	--	[B]	Chromatin structure and dynamics	C-terminus of histone H2A	Histone H2A OS=Platynereis dumerilii OX=6359 PE=3 SV=2	B	Chromatin structure and dynamics	late histone H2A.L3 [Strongylocentrotus purpuratus]
Sinonovacula_constricta_newGene_46342	467	509	339	703	938	928	2.68482	3.68336	2.6173	6.0093	6.50263	7.41714	0.00465803	1.18796	up	--	--	Molecular Function: molecular_function (GO:0003674);; Molecular Function: catalytic activity (GO:0003824);; Molecular Function: ubiquitin-protein transferase activity (GO:0004842);; Molecular Function: binding (GO:0005488);; Cellular Component: cellular_component (GO:0005575);; Cellular Component: intracellular (GO:0005622);; Cellular Component: cell (GO:0005623);; Cellular Component: nucleus (GO…	--	--	--	--	B-box zinc finger	--	O	Posttranslational modification, protein turnover, chaperones	probable E3 ubiquitin-protein ligase TRIM8 [Mizuhopecten yessoensis]
Sinonovacula_constricta_newGene_84044	944	695	976	1748	1584	1647	8.68878	8.15666	10.1927	18.9762	17.1995	21.349	0.00110566	1.16466	up	--	--	Molecular Function: hormone activity (GO:0005179);; Cellular Component: extracellular region (GO:0005576);;	--	--	--	--	Stanniocalcin family	--	I	Lipid transport and metabolism	PREDICTED: uncharacterized protein LOC106869053 [Octopus bimaculoides]
Sinonovacula_constricta_newGene_39762	1226	564	643	1811	1233	1484	1.69837	0.957471	0.966613	2.7376	1.87411	2.69229	0.00345438	1.16204	up	[R]	General function prediction only	Molecular Function: sulfotransferase activity (GO:0008146);; Cellular Component: integral component of membrane (GO:0016021);;	K08104|3.4e-102|crg:105348490|K08104 [heparan sulfate]-glucosamine 3-sulfotransferase 5 [EC:2.8.2.23] | (RefSeq) heparan sulfate glucosamine 3-O-sulfotransferase 5	Glycosaminoglycan biosynthesis - heparan sulfate / heparin (ko00534)	[O]	Posttranslational modification, protein turnover, chaperones	Sulfotransferase domain	Bifunctional heparan sulfate N-deacetylase/N-sulfotransferase OS=Drosophila melanogaster OX=7227 GN=sfl PE=1 SV=1	O	Posttranslational modification, protein turnover, chaperones	heparan sulfate glucosamine 3-O-sulfotransferase 5-like isoform X3 [Crassostrea virginica]
Sinonovacula_constricta_newGene_24491	3061	3934	5104	7696	8509	7266	6.63903	11.1841	12.6344	17.4097	19.4981	22.117	0.000808858	1.1586	up	--	--	Molecular Function: RNA polymerase II transcription factor activity, sequence-specific DNA binding (GO:0000981);; Molecular Function: molecular_function (GO:0003674);; Molecular Function: transcription factor activity, sequence-specific DNA binding (GO:0003700);; Cellular Component: cellular_component (GO:0005575);; Cellular Component: intracellular (GO:0005622);; Cellular Component: cell (GO:000…	K09442|3.7e-46|lak:106154751|K09442 SAM pointed domain-containing ETS transcription factor | (RefSeq) SAM pointed domain-containing Ets transcription factor	--	[K]	Transcription	Ets-domain	DNA-binding protein D-ETS-4 OS=Drosophila melanogaster OX=7227 GN=Ets98B PE=2 SV=3	K	Transcription	SAM pointed domain-containing Ets transcription factor [Lingula anatina]
Sinonovacula_constricta_newGene_56900	814	525	655	1402	1081	1266	4.31834	3.60507	3.89241	8.62722	6.83161	9.30724	0.00233639	1.15759	up	--	--	--	--	--	--	--	--	--	--	--	uncharacterized protein LOC105446948 [Strongylocentrotus purpuratus]
Sinonovacula_constricta_newGene_49326	6102	2129	2984	6312	5958	8123	26.774	14.4012	16.9599	35.2544	34.0397	53.7269	0.00322304	1.15652	up	[R]	General function prediction only	Molecular Function: serine-type endopeptidase inhibitor activity (GO:0004867);; Biological Process: hyaluronan metabolic process (GO:0030212);;	K19014|1.3e-92|oaa:100091835|K19014 inter-alpha-trypsin inhibitor heavy chain H1 | (RefSeq) inter-alpha-trypsin inhibitor heavy chain H3-like isoform X1	--	--	--	Vault protein inter-alpha-trypsin domain	--	S	Function unknown	inter-alpha-trypsin inhibitor heavy chain H3-like isoform X1 [Crassostrea virginica]
Sinonovacula_constricta_newGene_54702	4713	3380	8000	10951	9987	9674	53.0904	58.365	92.728	123.673	124.529	141.869	0.00176856	1.15646	up	--	--	Cellular Component: integral component of membrane (GO:0016021);; Biological Process: oxidation-reduction process (GO:0055114);;	--	--	--	--	DOMON domain	--	--	--	unnamed protein product [Mytilus coruscus]
Sinonovacula_constricta_newGene_23734	68795	37726	47103	124599	81206	82986	240.134	170.519	187.72	512.895	334.336	407.939	0.000637127	1.15612	up	[E]	Amino acid transport and metabolism	Biological Process: urea cycle (GO:0000050);; Molecular Function: arginase activity (GO:0004053);; Biological Process: arginine metabolic process (GO:0006525);; Molecular Function: metal ion binding (GO:0046872);;	K01476|3.6e-109|lgi:LOTGIDRAFT_204097|K01476 arginase [EC:3.5.3.1] | (RefSeq) hypothetical protein	Arginine biosynthesis (ko00220);; Arginine and proline metabolism (ko00330);; Biosynthesis of amino acids (ko01230)	[E]	Amino acid transport and metabolism	Arginase family	--	E	Amino acid transport and metabolism	arginase type I-like protein [Hyriopsis cumingii]
Sinonovacula_constricta_newGene_61911	529	767	835	1677	1131	1314	4.2138	3.58151	4.46811	7.43071	6.63797	9.74904	0.00411161	1.15561	up	--	--	Molecular Function: nucleotide binding (GO:0000166);; Molecular Function: molecular_function (GO:0003674);; Molecular Function: catalytic activity (GO:0003824);; Molecular Function: aldo-keto reductase (NADP) activity (GO:0004033);; Molecular Function: binding (GO:0005488);; Molecular Function: iron ion binding (GO:0005506);; Cellular Component: cellular_component (GO:0005575);; Cellular Componen…	K00469|5.2e-75|myi:110448643|K00469 inositol oxygenase [EC:1.13.99.1] | (RefSeq) inositol oxygenase-like	Ascorbate and aldarate metabolism (ko00053);; Inositol phosphate metabolism (ko00562)	[R]	General function prediction only	Myo-inositol oxygenase	Inositol oxygenase OS=Dictyostelium discoideum OX=44689 GN=miox PE=3 SV=1	S	Function unknown	MIOX [Mytilus coruscus]
Sinonovacula_constricta_newGene_67132	4063	3715	4379	11817	8955	3165	29.6074	34.5537	36.2665	101.644	77.1134	32.2818	0.00483049	1.15518	up	--	--	Cellular Component: integral component of membrane (GO:0016021);; Molecular Function: transmembrane transporter activity (GO:0022857);;	--	--	--	--	--	--	--	--	Monocarboxylate transporter 1 [Mizuhopecten yessoensis]
Sinonovacula_constricta_newGene_7019	4792	3211	3828	7354	8047	6942	9.26894	8.31309	8.93941	19.917	22.7372	23.5801	0.000283642	1.15283	up	--	--	Biological Process: protein polyubiquitination (GO:0000209);; Biological Process: regulation of immune system process (GO:0002682);; Biological Process: negative regulation of immune system process (GO:0002683);; Biological Process: regulation of immune effector process (GO:0002697);; Biological Process: negative regulation of immune effector process (GO:0002698);; Biological Process: regulation …	K10637|2.7e-10|hro:HELRODRAFT_188735|K10637 E3 ubiquitin-protein ligase MYLIP [EC:2.3.2.27] | (RefSeq) hypothetical protein	--	[T]	Signal transduction mechanisms	Zinc finger, C3HC4 type (RING finger)	--	O	Posttranslational modification, protein turnover, chaperones	hypothetical protein HELRODRAFT_188735 [Helobdella robusta]
Sinonovacula_constricta_newGene_38986	400	624	478	1000	710	1148	3.46862	7.89113	5.16024	10.2216	7.01084	16.3449	0.00880908	1.14673	up	--	--	--	K10059|1.5e-06|ccar:109096163|K10059 C-type lectin domain family 4 member E | (RefSeq) galactose-specific lectin nattectin-like	C-type lectin receptor signaling pathway (ko04625)	--	--	Lectin C-type domain	--	--	--	--
Sinonovacula_constricta_newGene_45649	27708	7830	11472	23757	22284	36891	174.439	62.8648	81.9617	176.368	165.468	327.045	0.00914622	1.13563	up	--	--	--	--	--	--	--	Domain of unknown function (DUF4773)	--	--	--	--
Sinonovacula_constricta_newGene_9010	707	341	666	950	865	1290	2.33213	1.40209	2.78657	3.69923	3.00021	5.64798	0.00804646	1.13141	up	[T]	Signal transduction mechanisms	Molecular Function: protein kinase activity (GO:0004672);; Molecular Function: ATP binding (GO:0005524);; Biological Process: protein phosphorylation (GO:0006468);; Cellular Component: integral component of membrane (GO:0016021);;	K05094|5.1e-39|lcm:102364583|K05094 fibroblast growth factor receptor 3 [EC:2.7.10.1] | (RefSeq) FGFR3; fibroblast growth factor receptor 3	MAPK signaling pathway (ko04010);; Endocytosis (ko04144);; Regulation of actin cytoskeleton (ko04810)	[T]	Signal transduction mechanisms	Protein tyrosine and serine/threonine kinase	Fibroblast growth factor receptor 2 OS=Dugesia japonica OX=6161 GN=FGFR2 PE=2 SV=1	T	Signal transduction mechanisms	uncharacterized protein LOC110457120 [Mizuhopecten yessoensis]
Sinonovacula_constricta_newGene_19098	5932	3666	4597	14390	6656	5556	137.632	108.482	121.039	393.726	182.143	181.525	0.00361358	1.12874	up	[J]	Translation, ribosomal structure and biogenesis	Molecular Function: structural constituent of ribosome (GO:0003735);; Biological Process: translation (GO:0006412);; Cellular Component: small ribosomal subunit (GO:0015935);;	K02973|1.4e-52|crg:105348430|K02973 small subunit ribosomal protein S23e | (RefSeq) 40S ribosomal protein S23	Ribosome (ko03010)	[J]	Translation, ribosomal structure and biogenesis	Ribosomal protein S12/S23	40S ribosomal protein S23 OS=Lumbricus rubellus OX=35632 GN=RPS23 PE=2 SV=1	J	Translation, ribosomal structure and biogenesis	40S ribosomal protein S23 [Crassostrea virginica]
Sinonovacula_constricta_newGene_5837	1617	861	735	1842	2241	1811	3.24854	2.20593	1.67629	4.36516	5.31064	5.12329	0.00247444	1.12573	up	--	--	Biological Process: protein polyubiquitination (GO:0000209);; Molecular Function: protease binding (GO:0002020);; Biological Process: positive regulation of antimicrobial peptide production (GO:0002225);; Biological Process: regulation of immune system process (GO:0002682);; Biological Process: positive regulation of immune system process (GO:0002684);; Biological Process: regulation of immune ef…	K16061|2.4e-30|crg:105340852|K16061 baculoviral IAP repeat-containing protein 7/8 | (RefSeq) baculoviral IAP repeat-containing protein 3-like	Ubiquitin mediated proteolysis (ko04120)	--	--	Inhibitor of Apoptosis domain	--	O	Posttranslational modification, protein turnover, chaperones	hypothetical protein AM593_06116, partial [Mytilus galloprovincialis]
Sinonovacula_constricta_newGene_48361	983	1133	990	1927	1085	2679	2.74626	4.05806	3.14896	6.37741	3.59015	10.5866	0.00779026	1.12541	up	--	--	--	--	--	--	--	--	--	--	--	uncharacterized protein LOC117315410 [Pecten maximus]
Sinonovacula_constricta_newGene_60584	2077	2124	1625	4381	3383	3174	2.30773	3.11499	2.06763	5.7925	4.42874	5.33571	0.0010846	1.12121	up	--	--	Molecular Function: polynucleotide adenylyltransferase activity (GO:0004652);; Biological Process: RNA polyadenylation (GO:0043631);;	K03514|4.7e-131|myi:110463501|K03514 non-canonical poly(A) RNA polymerase PAPD5/7 [EC:2.7.7.19] | (RefSeq) non-canonical poly(A) RNA polymerase PAPD7-like isoform X1	RNA degradation (ko03018)	[L]	Replication, recombination and repair	Cid1 family poly A polymerase	Non-canonical poly(A) RNA polymerase protein Trf4-1 OS=Drosophila melanogaster OX=7227 GN=Trf4-1 PE=1 SV=1	L	Replication, recombination and repair	PAPD5_7 [Mytilus coruscus]
Sinonovacula_constricta_newGene_76660	3078	932	1071	2985	3470	2645	74.5348	28.7594	29.4265	85.2271	99.1103	90.1973	0.00806025	1.11729	up	--	--	Molecular Function: serine-type endopeptidase inhibitor activity (GO:0004867);;	K23087|3.7e-13|mze:101487449|K23087 tissue factor pathway inhibitor 2 | (RefSeq) tfpi2; tissue factor pathway inhibitor 2	--	[R]	General function prediction only	Kunitz/Bovine pancreatic trypsin inhibitor domain	BPTI/Kunitz domain-containing protein 1 OS=Pinctada maxima OX=104660 PE=1 SV=1	T	Signal transduction mechanisms	unnamed protein product [Nippostrongylus brasiliensis]
Sinonovacula_constricta_newGene_37230	726	537	422	842	825	1363	13.1939	12.448	8.70094	18.0755	17.7141	34.8292	0.00947937	1.11456	up	--	--	--	--	--	--	--	Cytochrome c oxidase subunit VIc	--	--	--	--
Sinonovacula_constricta_newGene_42963	354	485	667	1097	1107	668	1.12262	1.59211	2.29442	4.54491	4.02679	2.81253	0.00926963	1.11313	up	--	--	Biological Process: reproduction (GO:0000003);; Biological Process: response to reactive oxygen species (GO:0000302);; Biological Process: regulation of cell growth (GO:0001558);; Biological Process: response to hypoxia (GO:0001666);; Biological Process: in utero embryonic development (GO:0001701);; Biological Process: placenta development (GO:0001890);; Biological Process: embryonic placenta dev…	K09592|3.0e-67|pcw:110217829|K09592 hypoxia-inducible factor prolyl hydroxylase [EC:1.14.11.29] | (RefSeq) EGLN1; LOW QUALITY PROTEIN: egl nine homolog 1	HIF-1 signaling pathway (ko04066);; Pathways in cancer (ko05200);; Renal cell carcinoma (ko05211)	[T]	Signal transduction mechanisms	2OG-Fe(II) oxygenase superfamily	Hypoxia-inducible factor prolyl hydroxylase OS=Caenorhabditis elegans OX=6239 GN=egl-9 PE=1 SV=1	T	Signal transduction mechanisms	egl nine homolog 1-like isoform X2 [Pecten maximus]
Sinonovacula_constricta_newGene_60948	452	328	449	738	810	706	2.05739	1.89403	2.32135	3.96662	4.35693	4.53366	0.00619957	1.10531	up	--	--	Biological Process: ubiquitin-dependent protein catabolic process (GO:0006511);; Biological Process: protein deubiquitination (GO:0016579);; Molecular Function: thiol-dependent ubiquitinyl hydrolase activity (GO:0036459);;	K11843|2.8e-110|lgi:LOTGIDRAFT_227857|K11843 ubiquitin carboxyl-terminal hydrolase 14 [EC:3.4.19.12] | (RefSeq) hypothetical protein	--	[O]	Posttranslational modification, protein turnover, chaperones	Ubiquitin carboxyl-terminal hydrolase	Ubiquitin carboxyl-terminal hydrolase 14 OS=Caenorhabditis elegans OX=6239 GN=usp-14 PE=2 SV=2	O	Posttranslational modification, protein turnover, chaperones	hypothetical protein LOTGIDRAFT_227857 [Lottia gigantea]
Sinonovacula_constricta_newGene_51572	1440	810	1067	2239	1830	1925	13.073	9.38099	10.9966	23.9844	19.6038	24.6174	0.001661	1.10299	up	[O]	Posttranslational modification, protein turnover, chaperones	Molecular Function: peptidyl-prolyl cis-trans isomerase activity (GO:0003755);; Biological Process: protein folding (GO:0006457);;	K03768|1.9e-52|pcan:112557501|K03768 peptidyl-prolyl cis-trans isomerase B (cyclophilin B) [EC:5.2.1.8] | (RefSeq) peptidyl-prolyl cis-trans isomerase B-like isoform X1	--	[O]	Posttranslational modification, protein turnover, chaperones	Cyclophilin type peptidyl-prolyl cis-trans isomerase/CLD	Peptidyl-prolyl cis-trans isomerase 5 OS=Caenorhabditis elegans OX=6239 GN=cyn-5 PE=1 SV=2	O	Posttranslational modification, protein turnover, chaperones	cyclophilin B [Sinohyriopsis schlegelii]
Sinonovacula_constricta_newGene_9263	2894	2961	2422	5575	5052	4666	5.29977	6.84239	5.7426	14.123	11.5886	12.1178	0.000777379	1.10019	up	--	--	--	--	--	--	--	Seed dormancy control	--	--	--	--
Sinonovacula_constricta_newGene_61473	6053	5103	6416	14885	10371	7259	42.97	46.1961	51.684	124.607	86.8341	72.558	0.00138089	1.0932	up	--	--	Biological Process: cell cycle checkpoint (GO:0000075);; Biological Process: DNA damage checkpoint (GO:0000077);; Biological Process: regulation of cyclin-dependent protein serine/threonine kinase activity (GO:0000079);; Biological Process: G2/M transition of mitotic cell cycle (GO:0000086);; Biological Process: activation of MAPKKK activity (GO:0000185);; Biological Process: microtubule cytoskel…	K04402|2.2e-13|myi:110452494|K04402 growth arrest and DNA-damage-inducible protein | (RefSeq) growth arrest and DNA damage-inducible protein GADD45 alpha-like	FoxO signaling pathway (ko04068)	--	--	--	--	S	Function unknown	GADD45 [Mytilus coruscus]
Sinonovacula_constricta_newGene_52058	1726	1494	2362	3009	3187	3856	7.43497	6.31974	11.7877	11.6536	18.7663	22.5612	0.002559	1.08735	up	--	--	Molecular Function: lysozyme activity (GO:0003796);;	--	--	--	--	Destabilase	Invertebrate-type lysozyme OS=Ruditapes philippinarum OX=129788 PE=1 SV=1	G	Carbohydrate transport and metabolism	lysozyme 2 [Sinonovacula constricta]
Sinonovacula_constricta_newGene_18434	379	382	475	622	851	760	0.87362	1.14358	1.26347	1.72964	2.35089	2.59599	0.0098306	1.07268	up	[P]	Inorganic ion transport and metabolism	Biological Process: transition metal ion transport (GO:0000041);; Molecular Function: molecular_function (GO:0003674);; Molecular Function: transporter activity (GO:0005215);; Molecular Function: iron ion transmembrane transporter activity (GO:0005381);; Molecular Function: manganese ion transmembrane transporter activity (GO:0005384);; Molecular Function: zinc ion transmembrane transporter activ…	K14720|2.6e-76|myi:110450465|K14720 solute carrier family 39 (zinc transporter), member 14 | (RefSeq) zinc transporter ZIP14-like	--	[P]	Inorganic ion transport and metabolism	ZIP Zinc transporter	Zinc transporter foi OS=Drosophila melanogaster OX=7227 GN=foi PE=1 SV=3	P	Inorganic ion transport and metabolism	SLC39A14 [Mytilus coruscus]
ctg10813.7.gene	1354	933	737	2131	1532	1677	40.1272	35.2558	24.7595	74.4621	53.5564	69.986	0.00410595	1.06219	up	--	--	Cellular Component: nucleosome (GO:0000786);; Molecular Function: DNA binding (GO:0003677);; Cellular Component: nucleus (GO:0005634);; Molecular Function: protein heterodimerization activity (GO:0046982);;	K11253|3.4e-66|aag:5578462|K11253 histone H3 | (RefSeq) histone H3	--	[B]	Chromatin structure and dynamics	Core histone H2A/H2B/H3/H4	Histone H3 OS=Chironomus thummi thummi OX=7155 PE=3 SV=2	B	Chromatin structure and dynamics	histone H3 [Acyrthosiphon pisum]
Sinonovacula_constricta_newGene_78905	3207	1296	1678	3186	4001	3483	14.4479	7.76239	8.30686	16.8514	24.2688	21.508	0.00454254	1.05388	up	--	--	Molecular Function: actin binding (GO:0003779);;	K20520|2.5e-07|crg:105319860|K20520 drebrin-like protein | (RefSeq) drebrin-like protein B isoform X1	--	--	--	--	--	--	--	hypothetical protein EGW08_023127 [Elysia chlorotica]
Sinonovacula_constricta_newGene_7021	1172	772	1172	2049	1647	1762	15.2672	12.8481	17.1995	32.3656	25.6372	32.7244	0.00298499	1.04848	up	--	--	Biological Process: protein polyubiquitination (GO:0000209);; Molecular Function: molecular_function (GO:0003674);; Molecular Function: catalytic activity (GO:0003824);; Molecular Function: ubiquitin-protein transferase activity (GO:0004842);; Molecular Function: binding (GO:0005488);; Molecular Function: protein binding (GO:0005515);; Cellular Component: cellular_component (GO:0005575);; Cellula…	K10637|4.8e-37|crg:105345681|K10637 E3 ubiquitin-protein ligase MYLIP [EC:2.3.2.27] | (RefSeq) E3 ubiquitin-protein ligase MYLIP	--	--	--	FERM N-terminal domain	--	O	Posttranslational modification, protein turnover, chaperones	E3 ubiquitin-protein ligase MYLIP [Crassostrea gigas]
Sinonovacula_constricta_newGene_64387	2156	2009	2180	3899	3374	3900	4.97676	5.00284	5.37437	8.99033	6.30037	9.60037	0.0018016	1.04629	up	[R]	General function prediction only	Molecular Function: symporter activity (GO:0015293);; Cellular Component: integral component of membrane (GO:0016021);;	K05040|9.9e-174|lak:106180554|K05040 solute carrier family 6 (neurotransmitter transporter, L-proline) member 7 | (RefSeq) sodium-dependent proline transporter-like	--	[T]	Signal transduction mechanisms	Sodium:neurotransmitter symporter family	Sodium-dependent dopamine transporter OS=Drosophila melanogaster OX=7227 GN=DAT PE=1 SV=1	T	Signal transduction mechanisms	Sodium- and chloride-dependent neutral and basic amino acid transporter B(0+),Sodium- and chloride-dependent taurine transporter,Sodium-dependent noradrenaline transporter,Sodium-dependent proline transporter,Sodium-and chloride-dependent glycine transporter 1,Sodium-dependent neutral amino acid transporter SLC6A17,Sodium- and chloride-dependent GABA transporter 3,Sodium- and chloride-dependent b…
Sinonovacula_constricta_newGene_84158	1105	1180	1249	2383	2228	1726	3.90008	5.3424	5.02508	9.97211	9.31956	8.62886	0.00232736	1.0459	up	[R]	General function prediction only	Biological Process: reproduction (GO:0000003);; Biological Process: ameboidal-type cell migration (GO:0001667);; Biological Process: epithelial cell development (GO:0002064);; Biological Process: columnar/cuboidal epithelial cell differentiation (GO:0002065);; Biological Process: columnar/cuboidal epithelial cell development (GO:0002066);; Biological Process: immune effector process (GO:0002252);…	K07863|4.4e-32|cjo:107308590|K07863 Ras homolog gene family, member G | (RefSeq) RHOG; rho-related GTP-binding protein RhoG	Salmonella infection (ko05132)	[R]	General function prediction only	Ras family	Cdc42 homolog OS=Drosophila melanogaster OX=7227 GN=Cdc42 PE=1 SV=1	U	Intracellular trafficking, secretion, and vesicular transport	LOW QUALITY PROTEIN: ras-related C3 botulinum toxin substrate 1-like [Pomacea canaliculata]
Sinonovacula_constricta_newGene_87467	2232	3096	1843	4886	5170	2981	7.24782	12.8742	6.7914	18.7842	19.9407	13.6278	0.00475196	1.03947	up	--	--	Molecular Function: catalase activity (GO:0004096);; Molecular Function: oxidoreductase activity, acting on single donors with incorporation of molecular oxygen, incorporation of two atoms of oxygen (GO:0016702);; Molecular Function: heme binding (GO:0020037);; Molecular Function: metal ion binding (GO:0046872);;	K00461|1.1e-105|myi:110458673|K00461 arachidonate 5-lipoxygenase [EC:1.13.11.34] | (RefSeq) arachidonate 5-lipoxygenase-like isoform X1	Arachidonic acid metabolism (ko00590)	--	--	Lipoxygenase	--	E	Amino acid transport and metabolism	arachidonate 5-lipoxygenase-like isoform X4 [Mizuhopecten yessoensis]
Sinonovacula_constricta_newGene_35873	1177	823	1346	2502	1877	1512	18.803	16.4283	24.2229	42.6618	36.9839	36.9342	0.00396518	1.03649	up	--	--	Biological Process: cell communication (GO:0007154);; Biological Process: signal transduction (GO:0007165);; Biological Process: biological_process (GO:0008150);; Biological Process: regulation of signal transduction (GO:0009966);; Biological Process: negative regulation of signal transduction (GO:0009968);; Biological Process: cellular process (GO:0009987);; Biological Process: regulation of cel…	K16184|1.6e-08|bter:100645428|K16184 proline-rich AKT1 substrate 1 | (RefSeq) uncharacterized protein LOC100645428	Autophagy - animal (ko04140);; mTOR signaling pathway (ko04150);; Longevity regulating pathway - multiple species (ko04213)	--	--	--	--	S	Function unknown	proline-rich AKT1 substrate 1-like [Eriocheir sinensis]
Sinonovacula_constricta_newGene_61475	4779	2598	3798	7955	6881	4646	35.0603	24.3042	31.6226	68.831	59.532	47.9969	0.00241172	1.03095	up	--	--	Biological Process: cell cycle checkpoint (GO:0000075);; Biological Process: DNA damage checkpoint (GO:0000077);; Biological Process: regulation of cyclin-dependent protein serine/threonine kinase activity (GO:0000079);; Biological Process: G2/M transition of mitotic cell cycle (GO:0000086);; Biological Process: activation of MAPKKK activity (GO:0000185);; Biological Process: microtubule cytoskel…	K04402|7.2e-18|lgi:LOTGIDRAFT_234627|K04402 growth arrest and DNA-damage-inducible protein | (RefSeq) hypothetical protein	FoxO signaling pathway (ko04068)	--	--	Ribosomal protein L7Ae/L30e/S12e/Gadd45 family	--	S	Function unknown	hypothetical protein LOTGIDRAFT_234627 [Lottia gigantea]
Sinonovacula_constricta_newGene_5091	3845	2186	2480	5614	4869	4213	8.40841	5.62228	5.76526	13.9953	11.5734	12.6432	0.00199363	1.02961	up	--	--	Molecular Function: molecular_function (GO:0003674);; Molecular Function: nucleic acid binding (GO:0003676);; Molecular Function: RNA binding (GO:0003723);; Molecular Function: binding (GO:0005488);; Cellular Component: cellular_component (GO:0005575);; Cellular Component: intracellular (GO:0005622);; Cellular Component: cell (GO:0005623);; Cellular Component: nucleus (GO:0005634);; Cellular Comp…	--	--	[A]	RNA processing and modification	RNA-binding, Nab2-type zinc finger	--	A	RNA processing and modification	zinc finger CCCH domain-containing protein 6 [Crassostrea gigas]
Sinonovacula_constricta_newGene_28037	2396	2036	2454	4410	3910	3707	12.3809	13.4207	14.3941	26.8757	23.8344	26.9758	0.00163488	1.02851	up	--	--	Molecular Function: DNA binding (GO:0003677);; Molecular Function: transcription factor activity, sequence-specific DNA binding (GO:0003700);; Cellular Component: nucleus (GO:0005634);;	K10185|1.5e-83|crg:105341727|K10185 T-box protein 20 | (RefSeq) T-box transcription factor TBX20	--	[K]	Transcription	T-box	T-box protein H15 OS=Drosophila melanogaster OX=7227 GN=H15 PE=2 SV=2	K	Transcription	T-box transcription factor TBX20-like isoform X2 [Pecten maximus]
Sinonovacula_constricta_newGene_30552	1118	564	629	1365	1253	1281	2.93886	2.15789	1.87575	4.23269	3.88497	4.7436	0.00852682	1.01291	up	[V]	Defense mechanisms	Cellular Component: nucleus (GO:0005634);; Molecular Function: metal ion binding (GO:0046872);;	K10638|6.8e-298|crg:105347435|K10638 E3 ubiquitin-protein ligase UHRF1 [EC:2.3.2.27] | (RefSeq) E3 ubiquitin-protein ligase UHRF1	--	--	--	SAD/SRA domain	Zinc finger protein dpff-1 OS=Caenorhabditis elegans OX=6239 GN=dpff-1 PE=3 SV=2	K	Transcription	E3 ubiquitin-protein ligase UHRF1-like [Crassostrea virginica]
Sinonovacula_constricta_newGene_57283	950	851	880	1904	1245	1468	9.21401	10.534	9.68503	21.7845	14.2511	20.0632	0.00600351	1.01117	up	[O]	Posttranslational modification, protein turnover, chaperones	Molecular Function: threonine-type endopeptidase activity (GO:0004298);; Cellular Component: nucleus (GO:0005634);; Cellular Component: cytoplasm (GO:0005737);; Cellular Component: proteasome core complex, beta-subunit complex (GO:0019774);; Biological Process: proteasome-mediated ubiquitin-dependent protein catabolic process (GO:0043161);;	K02735|7.9e-99|pcan:112565212|K02735 20S proteasome subunit beta 3 [EC:3.4.25.1] | (RefSeq) proteasome subunit beta type-3-like	Proteasome (ko03050)	[O]	Posttranslational modification, protein turnover, chaperones	Proteasome subunit	Proteasome subunit beta type-3 OS=Drosophila melanogaster OX=7227 GN=Prosbeta3 PE=1 SV=1	O	Posttranslational modification, protein turnover, chaperones	proteasome subunit beta type-3 [Aplysia californica]
Sinonovacula_constricta_newGene_48228	8229	2776	5699	8961	9099	9571	26.8028	13.6576	21.0664	34.4172	34.9535	43.8995	0.00733276	1.00129	up	--	--	Molecular Function: molecular_function (GO:0003674);; Molecular Function: binding (GO:0005488);; Molecular Function: protein binding (GO:0005515);; Cellular Component: cellular_component (GO:0005575);; Cellular Component: intracellular (GO:0005622);; Cellular Component: cell (GO:0005623);; Cellular Component: cytoplasm (GO:0005737);; Cellular Component: cytosol (GO:0005829);; Cellular Component: …	K20526|1.9e-57|lgi:LOTGIDRAFT_149649|K20526 transgelin | (RefSeq) hypothetical protein	--	[Z]	Cytoskeleton	Calponin homology (CH) domain	Myophilin OS=Echinococcus granulosus OX=6210 PE=2 SV=1	Z	Cytoskeleton	hypothetical protein LOTGIDRAFT_149649 [Lottia gigantea]
Sinonovacula_constricta_newGene_81566	2448	1691	1098	2258	3559	2988	3.81408	3.34147	1.99979	3.86122	6.05008	6.04179	0.00925539	0.992131	up	[S]	Function unknown	Molecular Function: glucosylceramidase activity (GO:0004348);; Biological Process: glucosylceramide catabolic process (GO:0006680);; Cellular Component: integral component of membrane (GO:0016021);;	K17108|9.0e-134|myi:110462571|K17108 non-lysosomal glucosylceramidase [EC:3.2.1.45] | (RefSeq) non-lysosomal glucosylceramidase-like	Other glycan degradation (ko00511);; Sphingolipid metabolism (ko00600)	[G]	Carbohydrate transport and metabolism	beta-glucosidase 2, glycosyl-hydrolase family 116 N-term	Non-lysosomal glucosylceramidase OS=Drosophila melanogaster OX=7227 GN=CG33090 PE=1 SV=1	G	Carbohydrate transport and metabolism	non-lysosomal glucosylceramidase-like isoform X2 [Pecten maximus]
Sinonovacula_constricta_newGene_72915	742	611	575	1064	1195	1018	1.39386	1.24597	1.17782	2.06922	2.37291	2.3477	0.00870018	0.990615	up	--	--	Molecular Function: nucleic acid binding (GO:0003676);;	K22870|1.7e-22|zne:110831135|K22870 zinc finger protein 423 | (RefSeq) uncharacterized protein LOC110831135 isoform X1	--	--	--	Zinc finger, C2H2 type	--	S	Function unknown	uncharacterized protein LOC117325989 [Pecten maximus]
Sinonovacula_constricta_newGene_73592	28302	32816	19807	48699	52530	38365	113.522	167.886	90.1663	230.348	248.527	216.698	0.0035752	0.985059	up	[G]	Carbohydrate transport and metabolism	Molecular Function: oxidoreductase activity (GO:0016491);;	K00773|2.6e-52|nai:NECAME_04010|K00773 queuine tRNA-ribosyltransferase [EC:2.4.2.29] | (RefSeq) tRNA-guanine transglycosylase	--	[CR]	Energy production and conversion;; General function prediction only	Zinc-binding dehydrogenase	--	C	Energy production and conversion	uncharacterized protein LOC112559715 isoform X2 [Pomacea canaliculata]
Sinonovacula_constricta_newGene_80072	3129	3460	3716	6731	5411	5428	9.62212	13.6514	12.8862	24.126	19.5355	23.3669	0.00296422	0.981897	up	[F]	Nucleotide transport and metabolism	Molecular Function: nucleoside transmembrane transporter activity (GO:0005337);; Cellular Component: integral component of membrane (GO:0016021);;	K11536|1.6e-85|myi:110448722|K11536 pyrimidine nucleoside transport protein | (RefSeq) solute carrier family 28 member 3-like isoform X1	--	[FP]	Nucleotide transport and metabolism;; Inorganic ion transport and metabolism	Na+ dependent nucleoside transporter C-terminus	--	--	--	sodium/nucleoside cotransporter 1-like [Crassostrea virginica]
Sinonovacula_constricta_newGene_61994	7506	6656	6364	12767	14396	8028	12.813	14.4917	12.3281	25.7003	28.9866	19.2968	0.00269759	0.978046	up	--	--	Cellular Component: nucleosome (GO:0000786);; Molecular Function: DNA binding (GO:0003677);; Cellular Component: nucleus (GO:0005634);; Molecular Function: protein heterodimerization activity (GO:0046982);;	K11253|2.0e-66|aag:5567559|K11253 histone H3 | (RefSeq) histone H3.3	--	[B]	Chromatin structure and dynamics	Core histone H2A/H2B/H3/H4	Histone H3.3A OS=Drosophila melanogaster OX=7227 GN=His3.3A PE=1 SV=1	B	Chromatin structure and dynamics	histone H3.3 [Diachasma alloeum]
Sinonovacula_constricta_newGene_76531	4481	3967	5778	8970	7363	7583	10.5341	11.8953	15.4161	24.8703	20.4189	25.1054	0.00322433	0.973298	up	--	--	Biological Process: cell morphogenesis (GO:0000902);; Biological Process: cell morphogenesis involved in differentiation (GO:0000904);; Molecular Function: calcium ion binding (GO:0005509);; Cellular Component: extracellular region (GO:0005576);; Biological Process: cell communication (GO:0007154);; Biological Process: cell-matrix adhesion (GO:0007160);; Biological Process: multicellular organism…	K02599|1.7e-34|shx:MS3_05830|K02599 Notch 1 | (RefSeq) Neurogenic locus notch protein-like protein	Notch signaling pathway (ko04330)	[T]	Signal transduction mechanisms	Calcium-binding EGF domain	--	T	Signal transduction mechanisms	mucin-4-like, partial [Mizuhopecten yessoensis]
Sinonovacula_constricta_newGene_35759	2876	2317	2704	5784	3566	3877	5.80595	5.44804	6.16266	11.9141	8.45704	9.64961	0.00429481	0.97066	up	--	--	Cellular Component: nucleus (GO:0005634);; Biological Process: regulation of response to reactive oxygen species (GO:1901031);;	K10141|3.6e-133|mze:101484020|K10141 sestrin 1/3 | (RefSeq) sesn1; sestrin-1 isoform X1	p53 signaling pathway (ko04115)	[S]	Function unknown	PA26 p53-induced protein (sestrin)	Sestrin homolog OS=Drosophila melanogaster OX=7227 GN=Sesn PE=1 SV=2	S	Function unknown	sestrin 1 [Haliotis discus discus]
Sinonovacula_constricta_newGene_26902	9840	7205	6088	10731	10940	15992	58.4177	54.5522	41.0113	78.8588	78.9187	134.133	0.00664281	0.96536	up	--	--	Molecular Function: molecular_function (GO:0003674);; Molecular Function: binding (GO:0005488);; Molecular Function: protein binding (GO:0005515);; Cellular Component: cellular_component (GO:0005575);; Cellular Component: extracellular region (GO:0005576);; Cellular Component: intracellular (GO:0005622);; Cellular Component: cell (GO:0005623);; Cellular Component: nucleus (GO:0005634);; Cellular …	K17284|8.1e-85|myi:110445576|K17284 perilipin-2 | (RefSeq) perilipin-2-like isoform X1	--	--	--	Perilipin family	--	S	Function unknown	perilipin-2-like isoform X2 [Crassostrea virginica]
Sinonovacula_constricta_newGene_35914	726	653	736	1223	1310	1015	2.96419	3.33726	3.38256	5.74603	6.29218	5.8405	0.00925333	0.960372	up	--	--	Molecular Function: G-protein coupled receptor activity (GO:0004930);; Biological Process: G-protein coupled receptor signaling pathway (GO:0007186);; Cellular Component: integral component of membrane (GO:0016021);;	K04194|9.1e-25|myi:110447290|K04194 cholecystokinin A receptor | (RefSeq) cholecystokinin receptor type A-like	Neuroactive ligand-receptor interaction (ko04080)	--	--	7 transmembrane receptor (rhodopsin family)	--	T	Signal transduction mechanisms	G-protein coupled receptor 84-like [Crassostrea virginica]
Sinonovacula_constricta_newGene_65856	871	936	1074	1991	1461	1374	19.6953	25.3913	25.523	48.147	36.6908	36.1664	0.00901532	0.9526	up	--	--	--	--	--	--	--	--	--	--	--	unnamed protein product [Toxocara canis]
Sinonovacula_constricta_newGene_87881	2692	2397	3835	4825	5539	4360	2.87187	3.15804	4.57752	5.9749	6.94261	6.5292	0.00557796	0.937196	up	--	--	Cellular Component: integral component of membrane (GO:0016021);;	--	--	[S]	Function unknown	GRAM domain	Cyclic GMP-binding protein C OS=Dictyostelium discoideum OX=44689 GN=gbpC PE=1 SV=1	S	Function unknown	protein Aster-B-like isoform X6 [Octopus vulgaris]
Sinonovacula_constricta_newGene_74888	1956	2177	2403	3955	3693	2998	9.29872	13.2005	12.9623	22.1731	20.7107	20.0672	0.00686541	0.907454	up	--	--	Molecular Function: DNA binding (GO:0003677);; Cellular Component: nucleus (GO:0005634);;	K23581|3.7e-98|crg:105340727|K23581 transcription factor SOX4 (SOX group C) | (RefSeq) transcription factor SOX-11	--	[K]	Transcription	HMG (high mobility group) box	Transcription factor sem-2 OS=Caenorhabditis elegans OX=6239 GN=sem-2 PE=2 SV=1	K	Transcription	transcription factor SOXC [Corbicula fluminea]
Sinonovacula_constricta_newGene_3853	12375	7474	6912	14562	15991	12022	14.7857	11.5227	9.11558	25.8245	27.1984	20.5274	0.00583534	0.906745	up	[R]	General function prediction only	--	K19519|8.7e-144|lgi:LOTGIDRAFT_208417|K19519 transforming growth factor-beta-induced protein | (RefSeq) hypothetical protein	--	[MW]	Cell wall/membrane/envelope biogenesis;; Extracellular structures	Fasciclin domain	--	--	--	hypothetical protein LOTGIDRAFT_208417 [Lottia gigantea]
Sinonovacula_constricta_newGene_32772	4511	2854	3170	7642	5497	3712	11.6925	9.43567	9.32457	23.3623	16.8075	13.5502	0.00975491	0.898617	up	--	--	--	K10461|4.7e-16|myi:110466957|K10461 kelch-like protein 24/35 | (RefSeq) kelch-like protein 24	--	--	--	Kelch motif	--	T	Signal transduction mechanisms	KLHL24_35 [Mytilus coruscus]
Sinonovacula_constricta_newGene_87721	2099	1803	2296	3482	4213	2283	10.4306	11.4293	13.0303	20.182	24.4239	16.1675	0.009821	0.887014	up	--	--	Cellular Component: cellular_component (GO:0005575);; Cellular Component: cell (GO:0005623);; Cellular Component: plasma membrane (GO:0005886);; Cellular Component: integral component of plasma membrane (GO:0005887);; Biological Process: cell communication (GO:0007154);; Biological Process: signal transduction (GO:0007165);; Biological Process: cell surface receptor signaling pathway (GO:0007166)…	K17353|3.8e-39|myi:110448336|K17353 tetraspanin-18 | (RefSeq) tetraspanin-18-like isoform X1	--	[R]	General function prediction only	Tetraspanin family	--	S	Function unknown	tetraspanin-18-like isoform X2 [Mizuhopecten yessoensis]
Sinonovacula_constricta_newGene_72023	21088	12640	14036	28210	22307	23208	73.2785	61.3321	66.0119	102.435	109.861	105.17	0.00729385	0.8729	up	[R]	General function prediction only	Molecular Function: serine-type endopeptidase inhibitor activity (GO:0004867);; Biological Process: hyaluronan metabolic process (GO:0030212);;	K19015|9.6e-55|nle:100584328|K19015 inter-alpha-trypsin inhibitor heavy chain H2 | (RefSeq) ITIH2; inter-alpha-trypsin inhibitor heavy chain H2	--	--	--	von Willebrand factor type A domain	--	S	Function unknown	inter-alpha-trypsin inhibitor heavy chain H4-like [Crassostrea virginica]
Sinonovacula_constricta_newGene_65782	1746	1660	1715	2769	3000	2318	5.21778	6.32564	5.81843	9.75799	10.5776	9.7568	0.00854984	0.87071	up	--	--	Cellular Component: nuclear chromosome (GO:0000228);; Cellular Component: chromatin (GO:0000785);; Cellular Component: nuclear chromatin (GO:0000790);; Cellular Component: euchromatin (GO:0000791);; Biological Process: larval development (GO:0002164);; Biological Process: regulation of immune system process (GO:0002682);; Biological Process: positive regulation of immune system process (GO:000268…	--	--	[S]	Function unknown	--	Akirin OS=Drosophila melanogaster OX=7227 GN=akirin PE=1 SV=1	S	Function unknown	akirin-2-like [Crassostrea virginica]
Sinonovacula_constricta_newGene_69405	5942	5487	6963	10752	10003	8098	19.3712	25.6653	27.4371	50.4447	37.5937	30.9946	0.00692027	0.861843	up	--	--	Molecular Function: protein binding (GO:0005515);; Molecular Function: zinc ion binding (GO:0008270);;	K12026|1.5e-35|crg:105329766|K12026 tripartite motif-containing protein 56 [EC:2.3.2.27] | (RefSeq) tripartite motif-containing protein 2	--	--	--	NHL repeat	--	O	Posttranslational modification, protein turnover, chaperones	TRIM56 [Mytilus coruscus]
Sinonovacula_constricta_newGene_35751	9942	6913	11292	14906	13503	14690	45.5271	40.8569	59.3808	81.4205	73.5903	95.0085	0.00929304	0.854604	up	--	--	Molecular Function: transcription factor activity, sequence-specific DNA binding (GO:0003700);; Cellular Component: nucleus (GO:0005634);; Biological Process: regulation of transcription, DNA-templated (GO:0006355);; Cellular Component: host cell nucleus (GO:0042025);; Molecular Function: sequence-specific DNA binding (GO:0043565);;	K09429|9.1e-78|myi:110444953|K09429 E74-like factor 3 | (RefSeq) ETS-related transcription factor Elf-3-like	--	[K]	Transcription	Ets-domain	Transcription factor ets-4 OS=Caenorhabditis elegans OX=6239 GN=ets-4 PE=1 SV=1	K	Transcription	ETS homologous factor-like isoform X1 [Crassostrea virginica]
Sinonovacula_constricta_newGene_30436	6969	6574	5681	2896	3415	2605	7.60123	9.396	7.57702	5.02209	5.51808	7.04578	0.00534206	-0.895266	down	[R]	General function prediction only	Molecular Function: symporter activity (GO:0015293);; Cellular Component: integral component of membrane (GO:0016021);;	K05040|9.0e-134|obi:106872196|K05040 solute carrier family 6 (neurotransmitter transporter, L-proline) member 7 | (RefSeq) sodium-dependent proline transporter-like	--	[T]	Signal transduction mechanisms	Sodium:neurotransmitter symporter family	Sodium-dependent dopamine transporter OS=Drosophila melanogaster OX=7227 GN=DAT PE=1 SV=1	T	Signal transduction mechanisms	sodium- and chloride-dependent GABA transporter 1 isoform X2 [Crassostrea gigas]
Sinonovacula_constricta_newGene_81183	4299	3356	4893	1762	1900	2029	30.3217	30.1671	39.1908	14.6906	15.9421	20.1404	0.00777028	-0.903293	down	--	--	--	K00477|1.3e-44|cin:100184209|K00477 phytanoyl-CoA hydroxylase [EC:1.14.11.18] | (RefSeq) phytanoyl-CoA dioxygenase	Peroxisome (ko04146)	--	--	Phytanoyl-CoA dioxygenase (PhyH)	--	S	Function unknown	LOW QUALITY PROTEIN: phytanoyl-CoA dioxygenase domain-containing protein 1-like [Crassostrea virginica]
Sinonovacula_constricta_newGene_19730	8548	7141	8480	4468	2892	3575	12.9831	14.5433	14.4686	7.35816	4.83493	7.29151	0.00611721	-0.911831	down	--	--	--	--	--	--	--	--	--	--	--	tripartite motif-containing protein 6-like [Mizuhopecten yessoensis]
Sinonovacula_constricta_newGene_36731	5062	2867	3640	1956	2111	1162	11.242	11.3289	9.40019	5.55139	6.38658	3.7839	0.00857047	-0.923371	down	--	--	Molecular Function: zinc ion binding (GO:0008270);;	--	--	--	--	B-box zinc finger	--	--	--	--
Sinonovacula_constricta_newGene_88379	1822	1804	2295	909	858	897	5.07022	6.19886	7.17002	2.90482	2.87467	3.65543	0.00900473	-0.929609	down	--	--	--	K12026|2.7e-10|myi:110466476|K12026 tripartite motif-containing protein 56 [EC:2.3.2.27] | (RefSeq) E3 ubiquitin-protein ligase TRIM9-like	--	--	--	NHL repeat	--	--	--	tripartite motif-containing protein 6-like [Mizuhopecten yessoensis]
Sinonovacula_constricta_newGene_15236	134313	101201	110259	53181	50011	49546	168.176	162.202	252.05	105.606	95.739	123.997	0.00238389	-0.944135	down	--	--	Biological Process: cell fate determination (GO:0001709);; Biological Process: regionalization (GO:0003002);; Molecular Function: molecular_function (GO:0003674);; Molecular Function: receptor binding (GO:0005102);; Molecular Function: Notch binding (GO:0005112);; Molecular Function: binding (GO:0005488);; Molecular Function: protein binding (GO:0005515);; Cellular Component: cellular_component (…	K17495|4.5e-16|lcm:102349829|K17495 CUB and sushi domain-containing protein | (RefSeq) SVEP1; sushi, von Willebrand factor type A, EGF and pentraxin domain containing 1	--	--	--	Putative ephrin-receptor like	--	T	Signal transduction mechanisms	uncharacterized protein LOC105346442 isoform X1 [Crassostrea gigas]
Sinonovacula_constricta_newGene_58670	5667	5391	4300	2790	2635	1404	8.90332	10.8526	7.71298	5.36541	4.84576	4.24529	0.00544151	-0.975928	down	--	--	Cellular Component: synaptic vesicle (GO:0008021);; Cellular Component: integral component of membrane (GO:0016021);;	K14168|2.5e-15|fpg:101912737|K14168 cytoplasmic tRNA 2-thiolation protein 1 [EC:2.7.7.-] | (RefSeq) uncharacterized LOC101912737	Sulfur relay system (ko04122)	--	--	Membrane-associating domain	--	S	Function unknown	synaptophysin-like protein 1 [Mizuhopecten yessoensis]
Sinonovacula_constricta_newGene_22836	4578	4538	5656	1454	2747	2198	6.15285	8.80261	8.88502	2.38381	4.25148	3.98978	0.00609247	-0.988475	down	--	--	--	--	--	--	--	Arginine and glutamate-rich 1	--	--	--	--
Sinonovacula_constricta_newGene_70566	1323	1287	1753	615	617	625	3.46461	4.41368	5.33447	2.50543	3.41188	2.61762	0.00768063	-1.00962	down	--	--	--	--	--	--	--	--	--	--	--	LOW QUALITY PROTEIN: uncharacterized protein LOC117332781 [Pecten maximus]
Sinonovacula_constricta_newGene_59143	1296	1441	1404	620	578	568	2.50185	3.5538	3.07898	1.40903	1.31541	1.54228	0.00709648	-1.01564	down	--	--	Molecular Function: zinc ion binding (GO:0008270);;	K12026|4.3e-36|myi:110452436|K12026 tripartite motif-containing protein 56 [EC:2.3.2.27] | (RefSeq) E3 ubiquitin-protein ligase TRIM71-like	--	--	--	--	--	--	--	tripartite motif-containing protein 2 [Crassostrea gigas]
Sinonovacula_constricta_newGene_51631	2310	2124	2335	1201	689	962	2.6273	3.12492	2.93983	1.51242	0.968329	1.48795	0.00553517	-1.01577	down	--	--	Cellular Component: SAGA complex (GO:0000124);; Molecular Function: transcription cofactor activity (GO:0003712);;	--	--	--	--	--	--	--	--	uncharacterized protein LOC111129817 isoform X1 [Crassostrea virginica]
Sinonovacula_constricta_newGene_13518	2914	2131	2343	1219	631	1184	3.27108	3.03936	3.00558	1.65276	0.875614	1.93125	0.00793285	-1.02703	down	--	--	--	--	--	--	--	Neuralized	--	--	--	uncharacterized protein LOC110451457 [Mizuhopecten yessoensis]
Sinonovacula_constricta_newGene_2290	32672	20948	23404	10119	12706	8960	106.475	87.0686	86.5608	38.8871	48.8392	41.1183	0.0010455	-1.04679	down	--	--	Cellular Component: cytoplasm (GO:0005737);; Cellular Component: cytoskeleton (GO:0005856);; Biological Process: actin filament organization (GO:0007015);; Biological Process: cell migration (GO:0016477);; Molecular Function: protein binding, bridging (GO:0030674);; Molecular Function: actin filament binding (GO:0051015);;	K23551|5.7e-151|lgi:LOTGIDRAFT_108036|K23551 fascin 1 | (RefSeq) hypothetical protein	--	--	--	Fascin domain	Protein singed OS=Drosophila melanogaster OX=7227 GN=sn PE=1 SV=1	Z	Cytoskeleton	hypothetical protein LOTGIDRAFT_108036 [Lottia gigantea]
Sinonovacula_constricta_newGene_15463	3763	4810	3476	1689	2018	1297	7.0867	11.2871	8.44107	3.9854	4.24868	3.90397	0.00220947	-1.07928	down	--	--	Molecular Function: nucleic acid binding (GO:0003676);; Biological Process: DNA integration (GO:0015074);;	K00432|1.4e-59|spu:105437350|K00432 glutathione peroxidase [EC:1.11.1.9] | (RefSeq) glutathione peroxidase 7-like	Glutathione metabolism (ko00480);; Arachidonic acid metabolism (ko00590)	--	--	RNase H-like domain found in reverse transcriptase	--	G	Carbohydrate transport and metabolism	uncharacterized protein K02A2.6-like [Mizuhopecten yessoensis]
Sinonovacula_constricta_newGene_88324	2305	2612	2154	529	1281	1033	3.10001	3.28498	2.72759	0.979659	1.81013	2.9892	0.00658297	-1.09887	down	--	--	Cellular Component: cellular_component (GO:0005575);; Cellular Component: intracellular (GO:0005622);; Cellular Component: cell (GO:0005623);; Cellular Component: cytoplasm (GO:0005737);; Cellular Component: mitochondrion (GO:0005739);; Cellular Component: mitochondrial envelope (GO:0005740);; Cellular Component: mitochondrial outer membrane (GO:0005741);; Cellular Component: cytosol (GO:0005829)…	K19525|0.0e+00|myi:110464761|K19525 vacuolar protein sorting-associated protein 13A/C | (RefSeq) vacuolar protein sorting-associated protein 13A-like isoform X1	--	[U]	Intracellular trafficking, secretion, and vesicular transport	Repeating coiled region of VPS13	Vacuolar protein sorting-associated protein 13 OS=Drosophila melanogaster OX=7227 GN=Vps13 PE=1 SV=2	U	Intracellular trafficking, secretion, and vesicular transport	Vacuolar protein sorting-associated protein 13A [Mizuhopecten yessoensis]
Sinonovacula_constricta_newGene_51262	6226	4904	4730	2032	3101	1307	19.669	19.7568	16.957	7.56858	11.5551	5.81123	0.00203869	-1.10288	down	--	--	Molecular Function: ubiquitin-protein transferase activity (GO:0004842);; Molecular Function: metal ion binding (GO:0046872);;	K11968|9.4e-83|crg:105321541|K11968 ariadne-1 [EC:2.3.2.31] | (RefSeq) uncharacterized protein LOC105321541	--	--	--	IBR domain, a half RING-finger domain	--	O	Posttranslational modification, protein turnover, chaperones	uncharacterized protein LOC105321541 [Crassostrea gigas]
Sinonovacula_constricta_newGene_32017	2951	2396	2263	1076	1044	897	9.77148	10.1142	8.59974	4.19899	4.07713	4.17763	0.000981784	-1.11041	down	--	--	--	--	--	--	--	--	--	--	--	coiled-coil domain-containing protein 178 [Crassostrea gigas]
Sinonovacula_constricta_newGene_64948	1569	918	1916	587	619	518	5.40587	4.44254	7.13109	1.93782	3.07967	2.95888	0.00467238	-1.11831	down	--	--	Molecular Function: nucleic acid binding (GO:0003676);;	K23480|1.1e-08|myi:110458888|K23480 zinc finger protein 362/384 | (RefSeq) uncharacterized protein LOC110458888 isoform X1	--	--	--	Zinc finger, C2H2 type	--	B	Chromatin structure and dynamics	zinc finger protein 134-like [Pecten maximus]
Sinonovacula_constricta_newGene_73788	2225	2024	1908	688	1043	713	2.14438	2.59713	2.00148	0.660864	1.0517	0.946252	0.00170902	-1.1204	down	--	--	--	--	--	--	--	--	--	--	--	uncharacterized protein LOC117320739 [Pecten maximus]
Sinonovacula_constricta_newGene_50223	4795	2223	2211	1422	1239	904	14.3866	8.82099	6.703	5.54964	4.82439	4.74845	0.002819	-1.12509	down	--	--	Cellular Component: integral component of membrane (GO:0016021);; Molecular Function: transmembrane transporter activity (GO:0022857);;	K08230|2.6e-42|myi:110449147|K08230 MFS transporter, LAT3 family, solute carrier family 43, member 3 | (RefSeq) solute carrier family 43 member 3-like	--	--	--	--	--	S	Function unknown	solute carrier family 43 member 3-like [Pecten maximus]
Sinonovacula_constricta_newGene_76501	1337	940	1345	555	475	361	4.55968	4.46121	5.21586	3.22583	2.69159	2.3352	0.00297212	-1.15948	down	--	--	--	--	--	--	--	G-protein pathway suppressor	--	--	--	G protein pathway suppressor 2-like [Pecten maximus]
ctg3902.2.gene	4368	2702	2363	1535	790	1198	18.1153	14.2894	11.12	7.50337	3.86253	6.99717	0.00269395	-1.16409	down	--	--	Molecular Function: G-protein coupled receptor activity (GO:0004930);; Molecular Function: ATP binding (GO:0005524);; Biological Process: cell surface receptor signaling pathway (GO:0007166);; Cellular Component: integral component of membrane (GO:0016021);;	--	--	--	--	--	--	S	Function unknown	TPR and ankyrin repeat-containing protein 1 [Crassostrea gigas]
Sinonovacula_constricta_newGene_57640	4482	1532	1934	1246	825	860	29.9792	13.07	14.6817	9.8232	6.50821	8.09674	0.00472681	-1.16503	down	--	--	Molecular Function: GTP binding (GO:0005525);; Biological Process: SCF-dependent proteasomal ubiquitin-dependent protein catabolic process (GO:0031146);;	K10291|6.0e-98|myi:110463271|K10291 F-box protein 4 | (RefSeq) F-box only protein 4-like	Ubiquitin mediated proteolysis (ko04120)	--	--	F-box-like	--	S	Function unknown	F-box only protein 4-like [Pecten maximus]
Sinonovacula_constricta_newGene_81650	766	726	1071	368	330	279	1.76274	2.26036	2.49952	1.10389	0.764664	0.866729	0.00479334	-1.17906	down	--	--	Molecular Function: metal ion binding (GO:0046872);;	K12026|1.2e-10|myi:110446062|K12026 tripartite motif-containing protein 56 [EC:2.3.2.27] | (RefSeq) tripartite motif-containing protein 2-like	--	--	--	NHL repeat	--	--	--	tripartite motif-containing protein 6-like [Mizuhopecten yessoensis]
Sinonovacula_constricta_newGene_82958	642	405	859	226	222	246	0.8546	1.00302	1.5264	0.42608	0.421473	0.606671	0.00830514	-1.21301	down	--	--	Molecular Function: protein binding (GO:0005515);; Cellular Component: integral component of membrane (GO:0016021);;	--	--	--	--	Low-density lipoprotein receptor domain class A	--	T	Signal transduction mechanisms	uncharacterized protein LOC110442049 [Mizuhopecten yessoensis]
Sinonovacula_constricta_newGene_84969	1232	1038	1038	466	356	388	14.2859	13.4824	11.9658	7.85803	4.27936	5.5378	0.00191458	-1.22101	down	--	--	--	--	--	--	--	Bacterial protein of unknown function (DUF905)	--	--	--	--
Sinonovacula_constricta_newGene_70103	711	998	668	296	328	264	1.16568	1.7919	1.29869	0.729891	0.610557	0.530079	0.00473602	-1.22625	down	--	--	Molecular Function: DNA binding (GO:0003677);; Molecular Function: protein dimerization activity (GO:0046983);;	K22593|5.5e-24|asn:102377210|K22593 chromosome alignment-maintaining phosphoprotein 1 | (RefSeq) zinc finger BED domain-containing protein 1	--	[L]	Replication, recombination and repair	hAT family C-terminal dimerisation region	--	L	Replication, recombination and repair	zinc finger BED domain-containing protein 1-like [Crassostrea virginica]
Sinonovacula_constricta_newGene_11454	811	732	425	268	209	233	6.48424	7.53522	3.87241	2.52706	1.97886	2.61788	0.00636952	-1.24088	down	--	--	Cellular Component: integral component of membrane (GO:0016021);;	K17353|7.1e-12|myi:110447778|K17353 tetraspanin-18 | (RefSeq) CD63 antigen-like isoform X1	--	--	--	Tetraspanin family	--	--	--	CD63 antigen-like isoform X1 [Mizuhopecten yessoensis]
Sinonovacula_constricta_newGene_2601	499	840	1095	368	220	301	1.55229	4.01499	3.61547	1.39604	0.774562	1.39461	0.00899225	-1.24826	down	--	--	Molecular Function: calcium ion binding (GO:0005509);; Biological Process: signal transduction (GO:0007165);; Molecular Function: kinase activity (GO:0016301);; Biological Process: regulation of apoptotic process (GO:0042981);;	--	--	--	--	C-terminal of Roc, COR, domain	--	S	Function unknown	uncharacterized protein LOC117343338 [Pecten maximus]
Sinonovacula_constricta_newGene_46790	1782	619	978	511	351	322	4.7649	2.10683	2.96332	1.60994	1.11133	1.21335	0.00485078	-1.2491	down	--	--	Cellular Component: nucleus (GO:0005634);; Cellular Component: chromosome (GO:0005694);; Biological Process: regulation of transcription, DNA-templated (GO:0006355);; Molecular Function: histone methyltransferase activity (H3-K36 specific) (GO:0046975);; Biological Process: histone H3-K36 trimethylation (GO:0097198);;	K11423|2.1e-55|amj:102567964|K11423 [histone H3]-dimethyl-L-lysine36 N-methyltransferase [EC:2.1.1.358] | (RefSeq) SETD2; SET domain containing 2	Lysine degradation (ko00310)	--	--	SRI (Set2 Rpb1 interacting) domain	--	U	Intracellular trafficking, secretion, and vesicular transport	histone-lysine N-methyltransferase SETD2-like [Pecten maximus]
Sinonovacula_constricta_newGene_79077	1614	513	792	233	448	331	2.20724	0.894042	1.22848	0.374283	0.723176	0.636346	0.00839616	-1.25454	down	--	--	--	--	--	--	--	Protein of unknown function (DUF2917)	--	--	--	--
Sinonovacula_constricta_newGene_37427	576	528	775	164	371	151	1.0298	1.25179	1.37618	0.335598	0.863281	0.491531	0.0089377	-1.26471	down	--	--	Molecular Function: nucleic acid binding (GO:0003676);; Molecular Function: RNA-DNA hybrid ribonuclease activity (GO:0004523);;	--	--	--	--	--	--	--	--	pol-like protein [Biomphalaria glabrata]
Sinonovacula_constricta_newGene_33342	4766	1803	3396	750	1626	1082	9.43193	4.0342	7.40811	1.56709	3.45626	3.42521	0.00193286	-1.27123	down	--	--	--	K01197|2.0e-07|gja:107108395|K01197 hyaluronoglucosaminidase [EC:3.2.1.35] | (RefSeq) hyaluronidase-4-like	Glycosaminoglycan degradation (ko00531);; Lysosome (ko04142)	--	--	Reverse transcriptase (RNA-dependent DNA polymerase)	--	L	Replication, recombination and repair	uncharacterized protein LOC111110962 isoform X1 [Crassostrea virginica]
Sinonovacula_constricta_newGene_56551	589	357	415	134	179	161	0.888533	0.686984	0.710916	0.236899	0.317784	0.341225	0.00668149	-1.27457	down	--	--	Cellular Component: integral component of membrane (GO:0016021);;	K04284|2.7e-14|pcan:112553453|K04284 growth hormone secretagogue receptor | (RefSeq) growth hormone secretagogue receptor type 1-like	Neuroactive ligand-receptor interaction (ko04080)	--	--	--	--	--	--	uncharacterized protein LOC110466781 isoform X1 [Mizuhopecten yessoensis]
Sinonovacula_constricta_newGene_70138	2654	1834	1288	1074	545	406	3.15118	2.17663	1.88647	2.47427	1.89971	1.88953	0.00284305	-1.29372	down	--	--	--	--	--	--	--	--	--	S	Function unknown	PABPC [Mytilus coruscus]
Sinonovacula_constricta_newGene_609	797	733	819	413	141	260	2.68109	3.13266	3.11703	1.82725	0.541588	1.20091	0.00710894	-1.29804	down	--	--	Cellular Component: exocyst (GO:0000145);; Biological Process: vesicle docking involved in exocytosis (GO:0006904);; Biological Process: vesicle tethering involved in exocytosis (GO:0090522);;	K06111|6.8e-157|lgi:LOTGIDRAFT_122393|K06111 exocyst complex component 4 | (RefSeq) hypothetical protein	--	[U]	Intracellular trafficking, secretion, and vesicular transport	--	Exocyst complex component 4 OS=Drosophila melanogaster OX=7227 GN=Sec8 PE=1 SV=3	U	Intracellular trafficking, secretion, and vesicular transport	hypothetical protein LOTGIDRAFT_122393, partial [Lottia gigantea]
Sinonovacula_constricta_newGene_16585	1508	2385	4189	670	1665	603	3.84056	7.93852	12.3694	4.55705	4.97354	2.32109	0.00641246	-1.29819	down	--	--	Molecular Function: protein binding (GO:0005515);; Molecular Function: GTP binding (GO:0005525);;	K12800|4.1e-21|mze:106675363|K12800 NACHT, LRR and PYD domains-containing protein 3 | (RefSeq) NACHT, LRR and PYD domains-containing protein 12	Necroptosis (ko04217);; NOD-like receptor signaling pathway (ko04621);; C-type lectin receptor signaling pathway (ko04625);; Salmonella infection (ko05132)	--	--	Fibronectin type III domain	--	S	Function unknown	uncharacterized protein LOC111103347 isoform X1 [Crassostrea virginica]
Sinonovacula_constricta_newGene_17827	651	380	372	221	179	86	0.995338	0.802904	0.794314	0.353099	0.549825	0.170712	0.00876655	-1.31317	down	--	--	Molecular Function: molecular_function (GO:0003674);; Molecular Function: catalytic activity (GO:0003824);; Molecular Function: ubiquitin-protein transferase activity (GO:0004842);; Molecular Function: binding (GO:0005488);; Cellular Component: cellular_component (GO:0005575);; Cellular Component: intracellular (GO:0005622);; Cellular Component: cell (GO:0005623);; Cellular Component: nucleus (GO…	K11997|1.1e-07|lak:106165693|K11997 tripartite motif-containing protein 2/3 | (RefSeq) tripartite motif-containing protein 2	--	--	--	B-box zinc finger	--	O	Posttranslational modification, protein turnover, chaperones	tripartite motif-containing protein 2-like [Pecten maximus]
Sinonovacula_constricta_newGene_81144	2917	1532	1708	482	389	1122	10.7538	8.76642	8.97689	2.10982	1.74653	7.56526	0.00602449	-1.31353	down	[P]	Inorganic ion transport and metabolism	Molecular Function: sulfuric ester hydrolase activity (GO:0008484);; Cellular Component: integral component of membrane (GO:0016021);;	K12374|1.7e-31|gja:107123287|K12374 arylsulfatase D/F/H [EC:3.1.6.-] | (RefSeq) arylsulfatase H-like	--	[R]	General function prediction only	Sulfatase	--	P	Inorganic ion transport and metabolism	LOW QUALITY PROTEIN: steryl-sulfatase-like [Pecten maximus]
Sinonovacula_constricta_newGene_2434	2193	5076	2898	659	2137	895	4.67934	15.1179	7.31485	1.49251	4.52781	2.62536	0.00671149	-1.31604	down	--	--	--	--	--	--	--	Domain of unknown function (DUF4559)	--	S	Function unknown	--
Sinonovacula_constricta_newGene_56070	1096	533	673	234	299	241	5.17659	3.34258	2.9273	2.2349	3.1294	4.46766	0.00255489	-1.32035	down	--	--	Cellular Component: cytosol (GO:0005829);; Biological Process: Golgi to endosome transport (GO:0006895);;	--	--	[K]	Transcription	--	Protein dopey-1 homolog OS=Drosophila melanogaster OX=7227 GN=CG15099 PE=1 SV=1	K	Transcription	LOW QUALITY PROTEIN: protein dopey-1-like [Pomacea canaliculata]
Sinonovacula_constricta_newGene_47061	436	660	680	233	274	120	5.33814	10.1942	9.44677	4.61479	3.77047	2.74699	0.005858	-1.33637	down	--	--	Molecular Function: G-protein coupled receptor activity (GO:0004930);; Cellular Component: membrane (GO:0016020);;	--	--	--	--	Hormone receptor domain	--	--	--	--
Sinonovacula_constricta_newGene_51705	36655	18575	29103	12074	12178	4545	43.0429	27.8421	38.7891	16.7285	16.8754	7.51819	0.000568004	-1.34025	down	--	--	Molecular Function: G-protein coupled receptor activity (GO:0004930);; Cellular Component: integral component of membrane (GO:0016021);;	K04609|1.2e-44|crg:105343877|K04609 metabotropic glutamate receptor 7 | (RefSeq) uncharacterized protein LOC105343877	Neuroactive ligand-receptor interaction (ko04080)	[PT]	Inorganic ion transport and metabolism;; Signal transduction mechanisms	Receptor family ligand binding region	Probable metabotropic glutamate receptor mgl-1 OS=Caenorhabditis elegans OX=6239 GN=mgl-1 PE=3 SV=1	--	--	uncharacterized protein LOC110464047 [Mizuhopecten yessoensis]
Sinonovacula_constricta_newGene_38878	1308	2377	2371	499	1050	573	7.92923	18.3579	16.4646	3.55825	7.50164	4.89245	0.00182476	-1.34137	down	--	--	Molecular Function: G-protein coupled receptor activity (GO:0004930);; Molecular Function: calcium ion binding (GO:0005509);; Biological Process: homophilic cell adhesion via plasma membrane adhesion molecules (GO:0007156);; Biological Process: cell surface receptor signaling pathway (GO:0007166);; Biological Process: G-protein coupled receptor signaling pathway (GO:0007186);; Cellular Component:…	K06825|1.2e-41|crg:105340404|K06825 fibrillin 1 | (RefSeq) fibrillin-2 isoform X3	TGF-beta signaling pathway (ko04350)	[T]	Signal transduction mechanisms	7 transmembrane receptor (Secretin family)	Diuretic hormone receptor OS=Acheta domesticus OX=6997 PE=2 SV=1	S	Function unknown	uncharacterized protein LOC117328316 [Pecten maximus]
Sinonovacula_constricta_newGene_55464	1749	3820	1949	552	1281	800	2.13077	5.65606	2.59415	0.796211	1.81486	1.36731	0.00291055	-1.34748	down	--	--	--	K01197|1.6e-07|gja:107108395|K01197 hyaluronoglucosaminidase [EC:3.2.1.35] | (RefSeq) hyaluronidase-4-like	Glycosaminoglycan degradation (ko00531);; Lysosome (ko04142)	--	--	--	--	L	Replication, recombination and repair	uncharacterized protein LOC110443160 isoform X1 [Mizuhopecten yessoensis]
Sinonovacula_constricta_newGene_10230	807	662	878	246	268	261	2.2902	2.41758	2.90368	0.961009	0.911276	0.909554	0.00115494	-1.36791	down	[H]	Coenzyme transport and metabolism	Biological Process: Mo-molybdopterin cofactor biosynthetic process (GO:0006777);;	K15376|2.8e-104|myi:110458405|K15376 gephyrin [EC:2.10.1.1 2.7.7.75] | (RefSeq) uncharacterized protein LOC110458405 isoform X1	Folate biosynthesis (ko00790)	[H]	Coenzyme transport and metabolism	Probable molybdopterin binding domain	Molybdenum cofactor synthesis protein cinnamon OS=Drosophila melanogaster OX=7227 GN=cin PE=1 SV=3	H	Coenzyme transport and metabolism	uncharacterized protein LOC110458405 isoform X1 [Mizuhopecten yessoensis]
Sinonovacula_constricta_newGene_34086	308	270	326	96	79	120	1.9391	1.85547	1.99863	0.617511	0.48973	0.904491	0.00849628	-1.36882	down	--	--	Molecular Function: zinc ion binding (GO:0008270);;	K12026|6.6e-09|myi:110465018|K12026 tripartite motif-containing protein 56 [EC:2.3.2.27] | (RefSeq) E3 ubiquitin-protein ligase TRIM56-like	--	--	--	B-box zinc finger	--	O	Posttranslational modification, protein turnover, chaperones	E3 ubiquitin-protein ligase TRIM56-like [Mizuhopecten yessoensis]
Sinonovacula_constricta_newGene_66761	547	428	248	131	101	159	3.60115	4.35738	2.45549	0.958582	0.755074	1.80479	0.00767957	-1.38763	down	[QV]	Secondary metabolites biosynthesis, transport and catabolism;; Defense mechanisms	Molecular Function: monooxygenase activity (GO:0004497);; Molecular Function: iron ion binding (GO:0005506);; Molecular Function: oxidoreductase activity, acting on paired donors, with incorporation or reduction of molecular oxygen (GO:0016705);; Molecular Function: heme binding (GO:0020037);; Biological Process: oxidation-reduction process (GO:0055114);;	K07422|2.4e-80|sko:100374138|K07422 cytochrome P450 family 2 subfamily U polypeptide 1 | (RefSeq) cytochrome P450 2U1-like	Arachidonic acid metabolism (ko00590)	[Q]	Secondary metabolites biosynthesis, transport and catabolism	Cytochrome P450	Cytochrome P450 18a1 OS=Drosophila melanogaster OX=7227 GN=Cyp18a1 PE=2 SV=2	Q	Secondary metabolites biosynthesis, transport and catabolism	unnamed protein product [Mytilus coruscus]
Sinonovacula_constricta_newGene_10618	1445	831	670	539	277	151	4.72613	3.49479	2.50094	2.07096	1.05653	0.68573	0.00530288	-1.38903	down	--	--	Molecular Function: N-acetylglucosamine 6-O-sulfotransferase activity (GO:0001517);; Molecular Function: molecular_function (GO:0003674);; Molecular Function: catalytic activity (GO:0003824);; Cellular Component: cellular_component (GO:0005575);; Biological Process: sulfur compound metabolic process (GO:0006790);; Molecular Function: sulfotransferase activity (GO:0008146);; Biological Process: bi…	K01022|1.2e-31|pcan:112558282|K01022 keratan sulfate 6-sulfotransferase 1 [EC:2.8.2.21] | (RefSeq) carbohydrate sulfotransferase 1-like	Glycosaminoglycan biosynthesis - keratan sulfate (ko00533)	--	--	Sulfotransferase domain	--	M	Cell wall/membrane/envelope biogenesis	carbohydrate sulfotransferase 1-like isoform X2 [Mizuhopecten yessoensis]
Sinonovacula_constricta_newGene_32435	853	473	1017	287	239	230	2.61139	1.88487	3.4473	1.05895	0.884663	1.30082	0.00178534	-1.39201	down	--	--	Biological Process: response to unfolded protein (GO:0006986);; Cellular Component: integral component of membrane (GO:0016021);;	--	--	[S]	Function unknown	JNK1/MAPK8-associated membrane protein	--	S	Function unknown	JNK1/MAPK8-associated membrane protein-like [Pecten maximus]
Sinonovacula_constricta_newGene_8993	1921	2170	3561	496	1666	416	3.41509	3.83488	6.26437	1.26951	3.42043	1.20694	0.00438512	-1.41015	down	--	--	--	--	--	--	--	Domain of unknown function (DUF4559)	--	--	--	--
Sinonovacula_constricta_newGene_3194	1668	2260	4430	653	1104	963	1.76439	3.26829	5.03927	0.836664	1.54898	1.42529	0.00124706	-1.41026	down	--	--	Cellular Component: integral component of membrane (GO:0016021);;	--	--	--	--	--	--	--	--	uncharacterized protein LOC117329177 [Pecten maximus]
Sinonovacula_constricta_newGene_45687	3967	3714	3580	2026	1104	571	8.99539	9.82548	8.50936	4.30854	3.8504	1.67625	0.000767333	-1.41859	down	--	--	Molecular Function: zinc ion binding (GO:0008270);;	K12026|1.5e-12|myi:110465018|K12026 tripartite motif-containing protein 56 [EC:2.3.2.27] | (RefSeq) E3 ubiquitin-protein ligase TRIM56-like	--	--	--	NHL repeat	--	O	Posttranslational modification, protein turnover, chaperones	unnamed protein product [Mytilus coruscus]
Sinonovacula_constricta_newGene_16506	13097	7429	14744	3036	6026	2148	157.801	114.164	201.617	43.1313	85.6431	36.437	0.00028976	-1.45138	down	--	--	Biological Process: regulation of neurotransmitter levels (GO:0001505);; Molecular Function: molecular_function (GO:0003674);; Molecular Function: catalytic activity (GO:0003824);; Molecular Function: monooxygenase activity (GO:0004497);; Molecular Function: dopamine beta-monooxygenase activity (GO:0004500);; Molecular Function: binding (GO:0005488);; Molecular Function: copper ion binding (GO:00…	K00503|1.4e-39|tut:107360804|K00503 dopamine beta-monooxygenase [EC:1.14.17.1] | (RefSeq) dopamine beta-hydroxylase-like	Tyrosine metabolism (ko00350)	[E]	Amino acid transport and metabolism	Copper type II ascorbate-dependent monooxygenase, C-terminal domain	MOXD1 homolog 1 OS=Drosophila melanogaster OX=7227 GN=CG5235 PE=2 SV=2	E	Amino acid transport and metabolism	dopamine beta-hydroxylase [Sinonovacula constricta]
Sinonovacula_constricta_newGene_76964	190	212	264	71	81	57	0.761458	1.0814	1.19956	0.334655	0.383322	0.32026	0.00641655	-1.47044	down	--	--	--	K06065|7.3e-17|xma:102225078|K06065 nuclear receptor co-repressor 2 | (RefSeq) uncharacterized protein LOC102225078	Notch signaling pathway (ko04330)	[R]	General function prediction only	Reverse transcriptase (RNA-dependent DNA polymerase)	Retrovirus-related Pol polyprotein from transposon 297 OS=Drosophila melanogaster OX=7227 GN=pol PE=4 SV=1	L	Replication, recombination and repair	uncharacterized protein LOC114575453 [Exaiptasia diaphana]
Sinonovacula_constricta_newGene_40075	1789	1144	1533	485	446	426	2.92936	1.76355	2.44789	0.732073	0.916866	0.920229	0.000103753	-1.47903	down	--	--	Molecular Function: nucleic acid binding (GO:0003676);;	--	--	--	--	helix-turn-helix, Psq domain	--	S	Function unknown	uncharacterized protein LOC108252884 isoform X2 [Diaphorina citri]
Sinonovacula_constricta_newGene_8351	1552	1126	3515	720	644	539	1.89862	1.59662	5.47387	1.53785	1.01796	1.46995	0.000888851	-1.4843	down	--	--	Molecular Function: RNA-directed DNA polymerase activity (GO:0003964);;	--	--	--	--	Endonuclease/Exonuclease/phosphatase family	--	S	Function unknown	unnamed protein product [Mytilus coruscus]
Sinonovacula_constricta_newGene_36278	441	491	1012	137	286	181	1.06613	1.38193	2.85885	0.361493	0.75188	0.567745	0.00373895	-1.48524	down	[E]	Amino acid transport and metabolism	Molecular Function: molecular_function (GO:0003674);; Molecular Function: catalytic activity (GO:0003824);; Molecular Function: glutamate-ammonia ligase activity (GO:0004356);; Molecular Function: ATP binding (GO:0005524);; Cellular Component: cellular_component (GO:0005575);; Cellular Component: intracellular (GO:0005622);; Cellular Component: cell (GO:0005623);; Cellular Component: cytoplasm (G…	K01915|5.5e-36|tnl:113496121|K01915 glutamine synthetase [EC:6.3.1.2] | (RefSeq) glutamine synthetase 2 cytoplasmic-like isoform X1	Arginine biosynthesis (ko00220);; Alanine, aspartate and glutamate metabolism (ko00250);; Glyoxylate and dicarboxylate metabolism (ko00630);; Nitrogen metabolism (ko00910);; Biosynthesis of amino acids (ko01230)	[E]	Amino acid transport and metabolism	Glutamine synthetase, catalytic domain	Glutamine synthetase 1, mitochondrial OS=Drosophila melanogaster OX=7227 GN=Gs1 PE=2 SV=3	E	Amino acid transport and metabolism	PREDICTED: glutamine synthetase 2 cytoplasmic-like [Amyelois transitella]
Sinonovacula_constricta_newGene_4618	264	243	153	77	86	42	0.474238	0.534104	0.285606	0.15745	0.187639	0.096301	0.00790266	-1.48957	down	--	--	Molecular Function: RNA binding (GO:0003723);; Molecular Function: zinc ion binding (GO:0008270);; Biological Process: DNA integration (GO:0015074);;	K06065|3.3e-172|xma:102225078|K06065 nuclear receptor co-repressor 2 | (RefSeq) uncharacterized protein LOC102225078	Notch signaling pathway (ko04330)	--	--	RNase H-like domain found in reverse transcriptase	Retrovirus-related Pol polyprotein from transposon 17.6 OS=Drosophila melanogaster OX=7227 GN=pol PE=4 SV=1	L	Replication, recombination and repair	hypothetical protein BSL78_27753, partial [Apostichopus japonicus]
Sinonovacula_constricta_newGene_11407	557	280	535	190	83	133	9.74563	6.99494	10.8701	4.03218	1.64536	2.88682	0.00409486	-1.49919	down	--	--	--	--	--	--	--	Domain of unknown function (DUF5666)	--	--	--	--
Sinonovacula_constricta_newGene_45034	966	566	587	305	214	124	4.65498	4.46668	4.32578	2.54523	2.43435	1.67781	0.00133867	-1.49981	down	--	--	Molecular Function: metal ion binding (GO:0046872);;	K12026|1.9e-06|myi:110458753|K12026 tripartite motif-containing protein 56 [EC:2.3.2.27] | (RefSeq) tripartite motif-containing protein 2-like	--	--	--	NHL repeat	--	--	--	tripartite motif-containing protein 6-like [Mizuhopecten yessoensis]
Sinonovacula_constricta_newGene_12284	749	535	496	147	213	174	3.58956	3.11779	1.91566	0.605988	0.879577	1.09936	0.000957027	-1.50125	down	--	--	--	--	--	--	--	--	--	--	--	unnamed protein product [Mytilus coruscus]
Sinonovacula_constricta_newGene_3083	610	269	212	82	141	98	1.32827	0.745101	0.522118	0.209761	0.362212	0.298778	0.00626055	-1.50469	down	--	--	--	K00088|8.9e-57|sfm:108918784|K00088 IMP dehydrogenase [EC:1.1.1.205] | (RefSeq) inosine-5'-monophosphate dehydrogenase 1b-like isoform X1	Purine metabolism (ko00230);; Drug metabolism - other enzymes (ko00983)	--	--	FLYWCH zinc finger domain	--	--	--	Uncharacterized protein FWK35_00014760, partial [Aphis craccivora]
Sinonovacula_constricta_newGene_56428	294	180	173	70	95	30	0.765677	0.593026	0.494608	0.231793	0.31446	0.103672	0.00946954	-1.5258	down	--	--	Molecular Function: DNA binding (GO:0003677);; Biological Process: DNA recombination (GO:0006310);; Molecular Function: sulfuric ester hydrolase activity (GO:0008484);; Biological Process: DNA integration (GO:0015074);;	K11138|3.1e-84|kmr:108238844|K11138 telomere-associated protein RIF1 | (RefSeq) rif1; telomere-associated protein RIF1 isoform X1	--	[BD]	Chromatin structure and dynamics;; Cell cycle control, cell division, chromosome partitioning	DDE superfamily endonuclease	--	--	--	unnamed protein product [Mytilus coruscus]
Sinonovacula_constricta_newGene_73914	314	156	252	69	102	43	2.41483	1.52124	2.22785	0.616623	0.914062	0.463778	0.00603176	-1.53388	down	[E]	Amino acid transport and metabolism	Molecular Function: catalytic activity (GO:0003824);;	K05396|1.7e-84|pcan:112555433|K05396 D-cysteine desulfhydrase [EC:4.4.1.15] | (RefSeq) bifunctional D-cysteine desulfhydrase/1-aminocyclopropane-1-carboxylate deaminase, mitochondrial-like	Cysteine and methionine metabolism (ko00270)	--	--	Pyridoxal-phosphate dependent enzyme	--	E	Amino acid transport and metabolism	hypothetical protein C0Q70_21449 [Pomacea canaliculata]
Sinonovacula_constricta_newGene_69017	156	122	127	25	56	38	0.873814	0.876218	0.802084	0.157519	0.364152	0.289492	0.00955764	-1.54017	down	--	--	--	--	--	--	--	Herpesvirus DNA helicase/primase complex associated protein	--	--	--	--
Sinonovacula_constricta_newGene_30703	3951	2115	1065	564	593	842	25.5425	17.4366	7.8082	4.29557	4.51872	7.66395	0.000719809	-1.55021	down	--	--	Biological Process: reproduction (GO:0000003);; Biological Process: negative regulation of transcription from RNA polymerase II promoter (GO:0000122);; Cellular Component: Golgi membrane (GO:0000139);; Biological Process: cell morphogenesis (GO:0000902);; Molecular Function: transcription regulatory region sequence-specific DNA binding (GO:0000976);; Molecular Function: RNA polymerase II regulato…	K07197|6.3e-26|myi:110457610|K07197 sterol regulatory element-binding transcription factor 1 | (RefSeq) sterol regulatory element-binding protein 1-like	--	[K]	Transcription	--	--	K	Transcription	SREBP [Sinonovacula constricta]
Sinonovacula_constricta_newGene_51256	422	170	331	48	87	120	1.56657	0.992528	1.39194	0.207344	0.378522	0.621459	0.0074672	-1.56364	down	--	--	--	--	--	--	--	Mab-21 protein	--	--	--	uncharacterized protein LOC111112212 [Crassostrea virginica]
Sinonovacula_constricta_newGene_40326	389	183	177	85	95	35	2.01653	1.49707	0.957511	0.598659	0.471475	0.177779	0.0068075	-1.5766	down	[S]	Function unknown	Biological Process: reproduction (GO:0000003);; Biological Process: developmental process involved in reproduction (GO:0003006);; Molecular Function: molecular_function (GO:0003674);; Molecular Function: catalytic activity (GO:0003824);; Molecular Function: endopeptidase activity (GO:0004175);; Molecular Function: metalloendopeptidase activity (GO:0004222);; Cellular Component: cellular_component…	K08632|1.2e-72|myi:110440275|K08632 a disintegrin and metalloproteinase with thrombospondin motifs 18 [EC:3.4.24.-] | (RefSeq) uncharacterized protein LOC110440275	--	[O]	Posttranslational modification, protein turnover, chaperones	ADAM cysteine-rich domain	A disintegrin and metalloproteinase with thrombospondin motifs adt-1 OS=Caenorhabditis elegans OX=6239 GN=adt-1 PE=2 SV=1	O	Posttranslational modification, protein turnover, chaperones	uncharacterized protein LOC111125480 [Crassostrea virginica]
Sinonovacula_constricta_newGene_6883	2091	944	2484	449	971	193	3.70754	2.5196	6.71955	2.01872	2.63818	1.05186	0.00225319	-1.58496	down	--	--	Molecular Function: nucleic acid binding (GO:0003676);;	K11660|7.2e-23|tmu:101357517|K11660 metastasis-associated protein MTA | (RefSeq) metastasis-associated protein MTA3 isoform X1	--	--	--	DDE superfamily endonuclease	--	--	--	PREDICTED: tigger transposable element-derived protein 4-like, partial [Saccoglossus kowalevskii]
Sinonovacula_constricta_newGene_18523	291	1119	870	282	109	270	2.17705	7.09328	4.02725	1.51016	0.634086	1.94646	0.00776732	-1.59429	down	--	--	Molecular Function: zinc ion binding (GO:0008270);;	K12026|1.3e-11|myi:110465018|K12026 tripartite motif-containing protein 56 [EC:2.3.2.27] | (RefSeq) E3 ubiquitin-protein ligase TRIM56-like	--	--	--	--	--	O	Posttranslational modification, protein turnover, chaperones	tripartite motif-containing protein 6-like [Mizuhopecten yessoensis]
Sinonovacula_constricta_newGene_80916	88943	29676	38431	14950	17901	10538	99.4808	43.2805	48.552	20.2883	23.6295	16.5506	4.39276e-05	-1.59901	down	[Q]	Secondary metabolites biosynthesis, transport and catabolism	Molecular Function: nucleotide binding (GO:0000166);; Biological Process: endothelial cell development (GO:0001885);; Biological Process: epithelial cell development (GO:0002064);; Biological Process: immune system process (GO:0002376);; Biological Process: immune system development (GO:0002520);; Biological Process: leukocyte differentiation (GO:0002521);; Biological Process: myeloid leukocyte d…	K00665|0.0e+00|myi:110453914|K00665 fatty acid synthase, animal type [EC:2.3.1.85] | (RefSeq) fatty acid synthase-like	Fatty acid biosynthesis (ko00061);; Fatty acid metabolism (ko01212)	[I]	Lipid transport and metabolism	KR domain	Poliketide synthase 37 OS=Dictyostelium discoideum OX=44689 GN=StlB PE=1 SV=1	I	Lipid transport and metabolism	fatty acid synthase-like [Mizuhopecten yessoensis]
Sinonovacula_constricta_newGene_52493	352	329	274	63	173	41	1.91649	1.6358	2.05976	1.01055	1.3616	0.563816	0.00647023	-1.61425	down	--	--	Molecular Function: DNA binding (GO:0003677);;	--	--	--	--	CENP-B N-terminal DNA-binding domain	--	--	--	jerky protein homolog-like [Acropora millepora]
Sinonovacula_constricta_newGene_12933	305	323	323	91	157	27	1.65798	2.24148	2.00729	0.578848	1.04284	0.203152	0.00724955	-1.63399	down	--	--	--	--	--	--	--	--	--	--	--	uncharacterized protein LOC111133904 [Crassostrea virginica]
Sinonovacula_constricta_newGene_55074	141	210	271	64	67	44	0.21838	0.415545	0.477224	0.11718	0.122932	0.095423	0.00427021	-1.64374	down	--	--	Molecular Function: nucleic acid binding (GO:0003676);; Molecular Function: DNA binding (GO:0003677);;	--	--	--	--	THAP domain	--	S	Function unknown	PREDICTED: uncharacterized protein LOC101237756 [Hydra vulgaris]
Sinonovacula_constricta_newGene_88155	1894	1689	2030	692	638	246	3.27175	4.60448	4.01903	1.56632	1.52813	0.650106	8.14773e-05	-1.64895	down	--	--	Biological Process: cell morphogenesis (GO:0000902);; Biological Process: cell morphogenesis involved in differentiation (GO:0000904);; Biological Process: behavioral fear response (GO:0001662);; Biological Process: in utero embryonic development (GO:0001701);; Cellular Component: ruffle (GO:0001726);; Biological Process: receptor recycling (GO:0001881);; Biological Process: regulation of protein…	K04575|9.7e-217|pcan:112557000|K04575 amyotrophic lateral sclerosis 2 protein | (RefSeq) LOW QUALITY PROTEIN: alsin-like	--	[R]	General function prediction only	MORN repeat	Alsin homolog OS=Drosophila melanogaster OX=7227 GN=Als2 PE=1 SV=1	T	Signal transduction mechanisms	LOW QUALITY PROTEIN: alsin-like [Pecten maximus]
Sinonovacula_constricta_newGene_20803	187	307	203	60	40	89	2.03973	3.81594	3.12137	0.692216	0.62893	1.20449	0.00602487	-1.65088	down	--	--	Molecular Function: molecular_function (GO:0003674);; Molecular Function: catalytic activity (GO:0003824);; Molecular Function: ubiquitin-protein transferase activity (GO:0004842);; Molecular Function: binding (GO:0005488);; Cellular Component: cellular_component (GO:0005575);; Cellular Component: intracellular (GO:0005622);; Cellular Component: cell (GO:0005623);; Cellular Component: nucleus (GO…	--	--	--	--	B-box zinc finger	--	O	Posttranslational modification, protein turnover, chaperones	E3 ubiquitin-protein ligase TRIM56-like [Actinia tenebrosa]
Sinonovacula_constricta_newGene_5255	739	929	781	351	148	171	1.55565	2.26608	1.9613	1.01225	0.474388	0.524067	0.000481952	-1.67091	down	--	--	Molecular Function: metal ion binding (GO:0046872);;	K12026|4.5e-16|myi:110462264|K12026 tripartite motif-containing protein 56 [EC:2.3.2.27] | (RefSeq) E3 ubiquitin-protein ligase Midline-1-like	--	--	--	--	--	O	Posttranslational modification, protein turnover, chaperones	tripartite motif-containing protein 6-like [Mizuhopecten yessoensis]
Sinonovacula_constricta_newGene_5477	1983	2219	2228	182	297	1145	7.48301	16.1878	5.66946	0.452808	0.705764	4.04896	0.00524781	-1.68192	down	--	--	Molecular Function: zinc ion binding (GO:0008270);;	K12026|1.4e-09|aplc:110988861|K12026 tripartite motif-containing protein 56 [EC:2.3.2.27] | (RefSeq) E3 ubiquitin-protein ligase TRIM71-like	--	--	--	B-box zinc finger	--	--	--	E3 ubiquitin-protein ligase TRIM71-like [Acanthaster planci]
Sinonovacula_constricta_newGene_11663	983	438	825	118	258	208	5.40408	3.06691	5.15042	0.761525	1.66943	1.60905	0.000522471	-1.6853	down	--	--	--	--	--	--	--	--	--	--	--	uncharacterized protein LOC117320859 [Pecten maximus]
Sinonovacula_constricta_newGene_12136	286	336	304	119	103	34	2.30682	3.46931	2.78462	1.12332	0.965651	0.377705	0.0030651	-1.6869	down	--	--	Cellular Component: organellar ribosome (GO:0000313);; Cellular Component: organellar large ribosomal subunit (GO:0000315);; Molecular Function: molecular_function (GO:0003674);; Molecular Function: structural constituent of ribosome (GO:0003735);; Molecular Function: structural molecule activity (GO:0005198);; Cellular Component: cellular_component (GO:0005575);; Cellular Component: intracellula…	K17418|2.6e-20|obi:106871900|K17418 large subunit ribosomal protein L37 | (RefSeq) 39S ribosomal protein L37, mitochondrial-like	--	--	--	--	--	J	Translation, ribosomal structure and biogenesis	PREDICTED: 39S ribosomal protein L37, mitochondrial-like isoform X1 [Octopus bimaculoides]
Sinonovacula_constricta_newGene_82456	189	570	683	107	136	147	0.66582	2.58207	2.75217	0.445975	0.56584	0.728669	0.00333791	-1.69696	down	--	--	Cellular Component: cellular_component (GO:0005575);; Cellular Component: intracellular (GO:0005622);; Cellular Component: cell (GO:0005623);; Cellular Component: cytoplasm (GO:0005737);; Cellular Component: Golgi apparatus (GO:0005794);; Cellular Component: centriole (GO:0005814);; Cellular Component: microtubule organizing center (GO:0005815);; Cellular Component: cytoskeleton (GO:0005856);; Ce…	K16775|9.3e-45|myi:110445855|K16775 M-phase phosphoprotein 9 | (RefSeq) uncharacterized protein LOC110445855 isoform X1	--	--	--	--	--	S	Function unknown	uncharacterized protein LOC111133476 [Crassostrea virginica]
Sinonovacula_constricta_newGene_55536	301	593	319	78	147	105	0.664714	1.56698	1.01237	0.243539	0.507313	0.370334	0.00185299	-1.70003	down	--	--	Biological Process: mitotic sister chromatid segregation (GO:0000070);; Molecular Function: DNA secondary structure binding (GO:0000217);; Cellular Component: nuclear chromosome (GO:0000228);; Biological Process: mitotic cell cycle (GO:0000278);; Biological Process: nuclear division (GO:0000280);; Cellular Component: condensed chromosome (GO:0000793);; Cellular Component: condensed nuclear chromo…	K18709|6.4e-18|spu:105437981|K18709 speckle targeted PIP5K1A-regulated poly(A) polymerase [EC:2.7.7.19 2.7.7.52] | (RefSeq) uncharacterized protein LOC105437981	--	--	--	Domain of unknown function (DUF4371)	--	D	Cell cycle control, cell division, chromosome partitioning	PREDICTED: zinc finger protein 862-like [Saccoglossus kowalevskii]
Sinonovacula_constricta_newGene_78177	909	617	253	90	243	132	2.2495	1.94853	0.719161	0.259236	0.707503	0.455621	0.00261816	-1.7071	down	--	--	--	K21413|9.0e-50|crg:105331640|K21413 ankyrin repeat and SAM domain-containing protein 1 | (RefSeq) uncharacterized protein LOC105331640	--	--	--	--	--	T	Signal transduction mechanisms	ANKS1 [Mytilus coruscus]
Sinonovacula_constricta_newGene_59946	6260	2168	13100	2028	2063	1464	20.5841	9.0926	50.4113	7.85881	7.99799	6.77859	0.000542576	-1.72429	down	--	--	Molecular Function: Rho GDP-dissociation inhibitor activity (GO:0005094);; Cellular Component: cytoplasm (GO:0005737);;	K12462|5.9e-51|crg:105329620|K12462 Rho GDP-dissociation inhibitor | (RefSeq) rho GDP-dissociation inhibitor 1 isoform X1	--	[T]	Signal transduction mechanisms	RHO protein GDP dissociation inhibitor	Probable rho GDP-dissociation inhibitor OS=Caenorhabditis elegans OX=6239 GN=rhi-1 PE=3 SV=1	T	Signal transduction mechanisms	rho GDP-dissociation inhibitor 1-like isoform X4 [Crassostrea virginica]
Sinonovacula_constricta_newGene_29917	211	206	414	62	126	35	0.806433	1.03852	1.90982	0.209523	0.616659	0.108705	0.0045864	-1.72571	down	--	--	--	--	--	--	--	Domain of unknown function (DUF4559)	--	S	Function unknown	--
Sinonovacula_constricta_newGene_41014	1354	2019	2089	307	827	335	3.81601	7.36218	6.75308	1.02069	2.74225	1.33382	0.000153281	-1.72761	down	[J]	Translation, ribosomal structure and biogenesis	Molecular Function: threonine-tRNA ligase activity (GO:0004829);; Molecular Function: ATP binding (GO:0005524);; Cellular Component: cytoplasm (GO:0005737);; Biological Process: threonyl-tRNA aminoacylation (GO:0006435);;	K01868|0.0e+00|crg:105321533|K01868 threonyl-tRNA synthetase [EC:6.1.1.3] | (RefSeq) threonine--tRNA ligase, cytoplasmic isoform X1	Aminoacyl-tRNA biosynthesis (ko00970)	[J]	Translation, ribosomal structure and biogenesis	tRNA synthetase class II core domain (G, H, P, S and T)	Threonine--tRNA ligase, cytoplasmic OS=Caenorhabditis elegans OX=6239 GN=tars-1 PE=3 SV=1	J	Translation, ribosomal structure and biogenesis	threonine--tRNA ligase 1, cytoplasmic isoform X1 [Crassostrea gigas]
Sinonovacula_constricta_newGene_1471	431	206	409	88	89	87	2.1696	1.813	2.11651	1.8115	1.7268	1.99506	0.000920773	-1.73284	down	--	--	--	--	--	--	--	--	--	--	--	uncharacterized protein LOC117340483 [Pecten maximus]
Sinonovacula_constricta_newGene_9695	671	331	317	91	194	57	4.17917	3.23162	2.72261	0.797964	1.55762	0.608247	0.0019134	-1.73284	down	--	--	--	--	--	--	--	Peroxisome biogenesis factor 1, N-terminal	--	--	--	--
Sinonovacula_constricta_newGene_23907	1022	468	575	92	201	214	1.85079	1.24631	1.17339	0.196452	0.458307	0.586348	0.000650328	-1.74652	down	--	--	--	--	--	--	--	Mab-21 protein	Protein mab-21 OS=Drosophila melanogaster OX=7227 GN=mab-21 PE=2 SV=2	T	Signal transduction mechanisms	unnamed protein product [Mytilus coruscus]
Sinonovacula_constricta_newGene_60505	135	56	47	13	30	16	0.616128	0.323311	0.240543	0.068237	0.157855	0.099946	0.00978741	-1.75454	down	--	--	Molecular Function: ion channel activity (GO:0005216);; Biological Process: ion transport (GO:0006811);; Cellular Component: membrane (GO:0016020);; Cellular Component: integral component of membrane (GO:0016021);; Biological Process: transmembrane transport (GO:0055085);;	K04975|1.0e-33|pcan:112574651|K04975 transient receptor potential cation channel subfamily V member 6 | (RefSeq) transient receptor potential cation channel subfamily V member 6-like isoform X1	--	[PT]	Inorganic ion transport and metabolism;; Signal transduction mechanisms	Ion transport protein	--	U	Intracellular trafficking, secretion, and vesicular transport	transient receptor potential cation channel subfamily V member 5-like [Crassostrea virginica]
Sinonovacula_constricta_newGene_8970	220	266	253	75	80	38	2.56335	3.10074	2.77113	0.871465	0.86297	0.458972	0.00143703	-1.75603	down	--	--	Biological Process: response to reactive oxygen species (GO:0000302);; Biological Process: cell morphogenesis (GO:0000902);; Biological Process: cell morphogenesis involved in differentiation (GO:0000904);; Biological Process: eye development (GO:0001654);; Cellular Component: photoreceptor outer segment (GO:0001750);; Biological Process: regulation of endothelial cell proliferation (GO:0001936);…	K06776|1.9e-22|aplc:110985215|K06776 receptor-type tyrosine-protein phosphatase kappa [EC:3.1.3.48] | (RefSeq) receptor-type tyrosine-protein phosphatase kappa-like isoform X1	--	[T]	Signal transduction mechanisms	Protein-tyrosine phosphatase	--	T	Signal transduction mechanisms	receptor-type tyrosine-protein phosphatase T-like isoform X2 [Acanthaster planci]
Sinonovacula_constricta_newGene_32649	65	74	36	14	13	17	0.32671	0.471603	0.205007	0.078011	0.075682	0.120584	0.00866833	-1.7589	down	--	--	Molecular Function: RNA-directed DNA polymerase activity (GO:0003964);; Molecular Function: endonuclease activity (GO:0004519);; Molecular Function: metal ion binding (GO:0046872);;	K00306|7.2e-17|aqu:100633263|K00306 sarcosine oxidase / L-pipecolate oxidase [EC:1.5.3.1 1.5.3.7] | (RefSeq) uncharacterized protein LOC100633263	Glycine, serine and threonine metabolism (ko00260);; Lysine degradation (ko00310);; Peroxisome (ko04146)	[R]	General function prediction only	Reverse transcriptase (RNA-dependent DNA polymerase)	--	G	Carbohydrate transport and metabolism	endonuclease/reverse transcriptase [Branchiostoma floridae]
Sinonovacula_constricta_newGene_31652	1058	486	600	222	202	113	2.64295	1.4821	1.97406	0.67792	0.652568	0.34488	0.000186862	-1.76266	down	--	--	--	K12026|9.1e-06|myi:110467395|K12026 tripartite motif-containing protein 56 [EC:2.3.2.27] | (RefSeq) tripartite motif-containing protein 42-like	--	--	--	--	--	--	--	transcription intermediary factor 1-beta-like [Mizuhopecten yessoensis]
Sinonovacula_constricta_newGene_60910	267	153	491	77	103	50	1.19005	0.870406	2.48593	0.402919	0.540165	0.309801	0.00258816	-1.77699	down	--	--	Molecular Function: zinc ion binding (GO:0008270);;	--	--	--	--	--	--	--	--	uncharacterized protein LOC105343600 [Crassostrea gigas]
Sinonovacula_constricta_newGene_89817	170	73	105	23	17	42	0.637883	0.349971	0.448391	0.097931	0.072125	0.22068	0.00724153	-1.77794	down	--	--	--	--	--	--	--	--	--	J	Translation, ribosomal structure and biogenesis	uncharacterized protein LOC117331881 [Pecten maximus]
Sinonovacula_constricta_newGene_49553	267	1165	933	227	316	93	0.419625	2.61912	1.90242	0.479033	0.564922	0.216843	0.00334565	-1.78051	down	--	--	Cellular Component: integral component of membrane (GO:0016021);;	--	--	--	--	--	--	--	--	multiple epidermal growth factor-like domains protein 10 [Crassostrea gigas]
Sinonovacula_constricta_newGene_72118	900	610	897	246	332	44	1.0496	2.19276	1.75091	0.392649	0.492749	0.221899	0.00221317	-1.78166	down	--	--	Molecular Function: nucleic acid binding (GO:0003676);; Biological Process: rRNA processing (GO:0006364);; Biological Process: DNA integration (GO:0015074);;	K21440|1.0e-16|adf:107344234|K21440 ankyrin repeat domain-containing protein 50 | (RefSeq) uncharacterized LOC107344234	--	--	--	Integrase core domain	--	G	Carbohydrate transport and metabolism	uncharacterized protein K02A2.6-like [Dendronephthya gigantea]
Sinonovacula_constricta_newGene_2159	1292	1117	992	93	542	225	2.24044	2.5146	1.52944	0.469666	0.885321	0.770744	0.00106626	-1.78507	down	--	--	--	--	--	--	--	GLTT repeat (6 copies)	--	--	--	--
Sinonovacula_constricta_newGene_33387	79	216	192	49	48	29	0.314367	1.10111	0.983165	0.231329	0.223949	0.159391	0.00499756	-1.79245	down	--	--	Molecular Function: zinc ion binding (GO:0008270);;	K08285|1.5e-10|crg:109621067|K08285 midline 1 [EC:2.3.2.27] | (RefSeq) E3 ubiquitin-protein ligase Midline-1-like	Ubiquitin mediated proteolysis (ko04120)	--	--	B-box zinc finger	--	O	Posttranslational modification, protein turnover, chaperones	unnamed protein product [Mytilus coruscus]
Sinonovacula_constricta_newGene_48823	68	108	91	16	42	11	0.395322	0.797081	0.597762	0.107049	0.285944	0.082341	0.00838984	-1.79523	down	--	--	--	--	--	--	--	PHD-finger	--	--	--	uncharacterized protein LOC105345124 [Crassostrea gigas]
Sinonovacula_constricta_newGene_87617	210	73	48	28	27	23	2.98692	1.74769	1.02735	0.586388	0.567844	0.477586	0.00827764	-1.80334	down	--	--	--	--	--	--	--	Cry35Ab1 HTH C-terminal domain	--	--	--	--
Sinonovacula_constricta_newGene_19880	248	122	252	41	99	14	0.806288	0.720412	1.35462	0.31384	0.73023	0.197074	0.00768215	-1.82807	down	--	--	--	--	--	--	--	Laminin EGF domain	--	--	--	--
Sinonovacula_constricta_newGene_6830	218	174	69	36	40	33	0.942739	0.956943	0.339473	0.18373	0.203126	0.198862	0.00337989	-1.84777	down	--	--	Molecular Function: zinc ion binding (GO:0008270);;	--	--	--	--	B-box zinc finger	--	--	--	tripartite motif-containing protein 2-like [Crassostrea virginica]
Sinonovacula_constricta_newGene_82807	340	186	248	79	47	52	0.549569	0.418627	0.453907	0.149021	0.088337	0.117896	0.000678715	-1.87226	down	--	--	--	--	--	--	--	--	--	--	--	unnamed protein product [Mytilus coruscus]
Sinonovacula_constricta_newGene_29132	89	51	37	14	20	7	1.67969	1.19335	0.797511	0.303439	0.427686	0.219015	0.00568321	-1.88344	down	--	--	--	--	--	--	--	--	--	--	--	uncharacterized protein LOC111122982 [Crassostrea virginica]
Sinonovacula_constricta_newGene_12383	1698	1712	3123	457	617	457	2.24615	2.76839	5.04843	0.95688	1.19628	1.62056	2.95781e-06	-1.88499	down	--	--	--	--	--	--	--	--	--	L	Replication, recombination and repair	PREDICTED: uncharacterized protein LOC107345482 [Acropora digitifera]
Sinonovacula_constricta_newGene_74761	193	62	95	37	27	15	0.390403	0.155125	0.21186	0.085927	0.062401	0.040348	0.0040016	-1.89333	down	--	--	Molecular Function: protein dimerization activity (GO:0046983);;	--	--	--	--	--	--	--	--	zinc finger protein 862-like [Crassostrea virginica]
Sinonovacula_constricta_newGene_81143	373	132	152	33	84	31	0.868983	0.545863	0.374832	0.082778	0.215781	0.121433	0.00280993	-1.90703	down	--	--	Molecular Function: nucleic acid binding (GO:0003676);; Molecular Function: DNA binding (GO:0003677);;	K20032|6.4e-24|hmg:100213942|K20032 palmitoyltransferase ZDHHC13/17 [EC:2.3.1.225] | (RefSeq) uncharacterized LOC100213942	--	--	--	DDE superfamily endonuclease	--	S	Function unknown	unnamed protein product [Mytilus coruscus]
Sinonovacula_constricta_newGene_2345	1470	224	1746	361	212	192	6.79531	1.44063	9.24113	2.34212	1.41855	1.38906	0.00158757	-1.90798	down	--	--	--	--	--	--	--	Bacterial protein of unknown function (HtrL_YibB)	--	S	Function unknown	uncharacterized protein LOC105342452 [Crassostrea gigas]
Sinonovacula_constricta_newGene_29110	52	67	75	12	16	16	0.434766	0.652418	0.694561	0.086943	0.130042	0.192903	0.00329506	-1.92007	down	--	--	Molecular Function: RNA binding (GO:0003723);; Molecular Function: zinc ion binding (GO:0008270);; Biological Process: DNA integration (GO:0015074);;	K06065|6.5e-59|xma:102225078|K06065 nuclear receptor co-repressor 2 | (RefSeq) uncharacterized protein LOC102225078	Notch signaling pathway (ko04330)	[R]	General function prediction only	Reverse transcriptase (RNA-dependent DNA polymerase)	Retrovirus-related Pol polyprotein from transposon 17.6 OS=Drosophila melanogaster OX=7227 GN=pol PE=4 SV=1	L	Replication, recombination and repair	uncharacterized protein LOC114575453 [Exaiptasia diaphana]
Sinonovacula_constricta_newGene_89497	1579	837	490	252	190	197	2.43956	1.92646	0.953861	0.638338	0.41664	0.675242	7.15668e-05	-1.92568	down	--	--	Molecular Function: DNA binding (GO:0003677);;	--	--	--	--	--	--	S	Function unknown	uncharacterized protein LOC111137873 [Crassostrea virginica]
Sinonovacula_constricta_newGene_35224	2864	6039	4385	416	2121	603	13.9317	38.3819	24.8116	2.51718	13.2641	4.26964	0.00037483	-1.94614	down	--	--	--	--	--	--	--	--	--	--	--	tripartite motif-containing protein 6-like [Mizuhopecten yessoensis]
Sinonovacula_constricta_newGene_32251	101	87	111	34	20	13	0.430228	0.474483	0.537195	0.168417	0.123907	0.077881	0.00185418	-1.95002	down	--	--	Molecular Function: nucleic acid binding (GO:0003676);; Molecular Function: aspartic-type endopeptidase activity (GO:0004190);; Molecular Function: zinc ion binding (GO:0008270);; Biological Process: DNA integration (GO:0015074);; Cellular Component: integral component of membrane (GO:0016021);;	K04613|2.9e-66|mze:101471150|K04613 vomeronasal 2 receptor | (RefSeq) vomeronasal type-2 receptor 1-like	--	--	--	Integrase core domain	--	L	Replication, recombination and repair	uncharacterized protein LOC117692026 [Crassostrea gigas]
ctg4412.1.gene	550	202	212	43	36	117	5.34681	2.50741	2.33207	0.488873	0.406212	1.60231	0.00318144	-1.95636	down	--	--	Cellular Component: ubiquitin ligase complex (GO:0000151);; Molecular Function: molecular_function (GO:0003674);; Molecular Function: binding (GO:0005488);; Molecular Function: protein binding (GO:0005515);; Cellular Component: cellular_component (GO:0005575);; Cellular Component: intracellular (GO:0005622);; Cellular Component: cell (GO:0005623);; Cellular Component: nucleus (GO:0005634);; Cellu…	K10449|8.9e-94|myi:110440588|K10449 kelch-like protein 11 | (RefSeq) kelch-like protein 11	--	[TR]	Signal transduction mechanisms;; General function prediction only	BTB/POZ domain	--	S	Function unknown	kelch-like protein 11 [Pecten maximus]
Sinonovacula_constricta_newGene_15676	147	147	60	17	21	38	0.485475	0.613932	0.250696	0.058394	0.072317	0.30038	0.00409018	-1.9578	down	--	--	--	--	--	--	--	Protein of unknown function (DUF3055)	--	--	--	--
Sinonovacula_constricta_newGene_69456	995	215	683	156	78	158	14.1812	3.39178	11.3353	1.70428	1.14912	3.08453	0.000789846	-1.96419	down	--	--	--	--	--	--	--	TRIM C-terminal subgroup One Signature domain	--	--	--	--
Sinonovacula_constricta_newGene_57200	127	50	214	10	57	19	1.05708	0.715537	2.1738	0.071039	0.680367	0.327718	0.00958799	-1.9715	down	--	--	Molecular Function: RNA-directed DNA polymerase activity (GO:0003964);;	K04988|2.6e-58|sgh:107552968|K04988 polycystin 1L2 | (RefSeq) polycystic kidney disease protein 1-like 2	--	[R]	General function prediction only	Reverse transcriptase (RNA-dependent DNA polymerase)	--	S	Function unknown	uncharacterized protein LOC117332324 [Pecten maximus]
Sinonovacula_constricta_newGene_59849	86	42	63	18	13	10	0.504365	0.291281	0.384636	0.110353	0.082719	0.085129	0.00262299	-1.97192	down	--	--	Cellular Component: integral component of membrane (GO:0016021);;	K17338|3.4e-06|lgi:LOTGIDRAFT_115536|K17338 receptor expression-enhancing protein 1/2/3/4 | (RefSeq) hypothetical protein	--	--	--	--	--	--	--	hypothetical protein C0Q70_09820 [Pomacea canaliculata]
Sinonovacula_constricta_newGene_5396	529	1084	1436	487	71	131	1.54907	4.04766	4.77179	1.68076	0.244802	0.538814	0.00265855	-1.97241	down	--	--	--	--	--	--	--	BRICHOS domain	--	--	--	--
Sinonovacula_constricta_newGene_58827	1209	439	1195	291	256	75	3.78156	1.76958	4.79558	1.08635	0.945493	0.326614	0.000281209	-1.9809	down	--	--	Molecular Function: RNA-directed DNA polymerase activity (GO:0003964);;	K04988|2.9e-26|sgh:107552968|K04988 polycystin 1L2 | (RefSeq) polycystic kidney disease protein 1-like 2	--	--	--	zinc-binding in reverse transcriptase	--	S	Function unknown	uncharacterized protein LOC110447991 [Mizuhopecten yessoensis]
Sinonovacula_constricta_newGene_54679	209	67	111	35	26	20	2.69943	1.075	1.45877	0.538196	0.386145	0.354418	0.00173347	-1.99134	down	--	--	--	--	--	--	--	Quinolinate phosphoribosyl transferase, N-terminal domain	--	--	--	--
Sinonovacula_constricta_newGene_79804	192	123	145	48	34	17	1.11161	0.909085	0.955451	0.324741	0.227677	0.132714	0.00107133	-2.0014	down	--	--	--	--	--	--	--	Helix-hairpin-helix domain	--	--	--	--
Sinonovacula_constricta_newGene_51279	613	376	574	135	196	15	0.71836	0.567124	0.769766	0.246384	0.353548	0.02368	0.00303344	-2.00696	down	--	--	Molecular Function: nucleic acid binding (GO:0003676);; Biological Process: DNA integration (GO:0015074);;	K06065|4.5e-149|xma:102225078|K06065 nuclear receptor co-repressor 2 | (RefSeq) uncharacterized protein LOC102225078	Notch signaling pathway (ko04330)	--	--	RNase H-like domain found in reverse transcriptase	Retrovirus-related Pol polyprotein from transposon 17.6 OS=Drosophila melanogaster OX=7227 GN=pol PE=4 SV=1	E	Amino acid transport and metabolism	Retrovirus-related Pol polyprotein from transposon 297,Retrovirus-related Pol polyprotein from transposon 17.6 [Mytilus coruscus]
Sinonovacula_constricta_newGene_81128	382	217	344	109	79	17	2.51564	1.81191	2.57634	0.833701	0.583474	0.154906	0.00166898	-2.00869	down	--	--	Cellular Component: chromosome, centromeric region (GO:0000775);; Cellular Component: kinetochore (GO:0000776);; Cellular Component: cellular_component (GO:0005575);; Cellular Component: intracellular (GO:0005622);; Cellular Component: cell (GO:0005623);; Cellular Component: nucleus (GO:0005634);; Cellular Component: chromosome (GO:0005694);; Cellular Component: nucleolus (GO:0005730);; Cellular …	K11549|1.7e-13|lak:106174256|K11549 kinetochore protein Spc24, animal type | (RefSeq) kinetochore protein Spc24	--	--	--	Spc24 subunit of Ndc80	--	S	Function unknown	kinetochore protein Spc24 [Lingula anatina]
Sinonovacula_constricta_newGene_17560	271	149	207	43	72	20	2.04734	1.4097	1.7531	0.370552	0.631657	0.202811	0.00099152	-2.01034	down	--	--	Biological Process: Notch signaling pathway (GO:0007219);; Molecular Function: zinc ion binding (GO:0008270);; Biological Process: protein ubiquitination (GO:0016567);;	K12021|8.1e-07|spis:111327783|K12021 tripartite motif-containing protein 45 | (RefSeq) E3 ubiquitin-protein ligase TRIM71-like	--	--	--	B-box zinc finger	--	--	--	E3 ubiquitin-protein ligase TRIM71-like [Orbicella faveolata]
Sinonovacula_constricta_newGene_55458	401	306	326	18	94	101	1.39162	0.830656	1.39604	0.064751	0.35876	0.61189	0.00188378	-2.01685	down	--	--	--	--	--	--	--	--	--	L	Replication, recombination and repair	uncharacterized protein LOC117322521 isoform X1 [Pecten maximus]
Sinonovacula_constricta_newGene_44635	189	483	259	102	32	66	1.24191	4.1652	1.93178	0.802434	0.245831	0.614475	0.00156414	-2.03426	down	--	--	Cellular Component: integral component of membrane (GO:0016021);;	K15447|2.8e-13|tsp:Tsp_06632|K15447 tRNASer (uridine44-2'-O)-methyltransferase [EC:2.1.1.211] | (RefSeq) hypothetical protein	--	[S]	Function unknown	TLC domain	TLC domain-containing protein fld-1 OS=Caenorhabditis elegans OX=6239 GN=fld-1 PE=1 SV=1	S	Function unknown	TLC domain-containing protein 2-like [Crassostrea virginica]
Sinonovacula_constricta_newGene_62613	1317	305	740	271	176	42	18.3147	5.40189	11.8115	4.4262	2.88429	0.813447	0.00129724	-2.03932	down	--	--	Cellular Component: integral component of membrane (GO:0016021);; Biological Process: vesicle-mediated transport (GO:0016192);;	K08516|2.7e-69|lgi:LOTGIDRAFT_206537|K08516 synaptobrevin homolog YKT6 | (RefSeq) hypothetical protein	SNARE interactions in vesicular transport (ko04130)	[U]	Intracellular trafficking, secretion, and vesicular transport	Synaptobrevin	Putative synaptobrevin homolog YKT6 OS=Dictyostelium discoideum OX=44689 GN=ykt6 PE=1 SV=1	U	Intracellular trafficking, secretion, and vesicular transport	synaptobrevin homolog YKT6 [Aplysia californica]
Sinonovacula_constricta_newGene_45869	301	239	150	25	113	11	1.25414	1.2654	0.70275	0.129797	0.51923	0.06989	0.00629743	-2.05059	down	--	--	Biological Process: morphogenesis of a polarized epithelium (GO:0001738);; Biological Process: morphogenesis of an epithelium (GO:0002009);; Biological Process: instar larval or pupal development (GO:0002165);; Cellular Component: cellular_component (GO:0005575);; Cellular Component: intracellular (GO:0005622);; Cellular Component: cell (GO:0005623);; Cellular Component: nucleus (GO:0005634);; Ce…	K19531|2.4e-197|myi:110456103|K19531 codanin-1 | (RefSeq) codanin-1-like isoform X1	--	--	--	--	Protein disks lost OS=Drosophila melanogaster OX=7227 GN=dlt PE=1 SV=2	S	Function unknown	codanin-1-like isoform X1 [Mizuhopecten yessoensis]
Sinonovacula_constricta_newGene_61190	156	396	106	63	28	49	0.548201	1.96311	0.731289	0.365533	0.107742	0.256804	0.00299675	-2.05113	down	--	--	--	--	--	--	--	--	--	--	--	uncharacterized protein LOC111112779 isoform X3 [Crassostrea virginica]
Sinonovacula_constricta_newGene_38482	34	224	317	28	62	34	0.283992	2.02631	2.51857	0.218354	0.490515	0.35993	0.00790313	-2.06146	down	--	--	Cellular Component: cellular_component (GO:0005575);; Cellular Component: intracellular (GO:0005622);; Cellular Component: cell (GO:0005623);; Cellular Component: cytoplasm (GO:0005737);; Cellular Component: cytosol (GO:0005829);; Biological Process: multicellular organism development (GO:0007275);; Biological Process: heart development (GO:0007507);; Biological Process: biological_process (GO:00…	K20822|7.4e-49|myi:110463984|K20822 BLOC-1 related complex subunit 8 | (RefSeq) BLOC-1-related complex subunit 8 homolog isoform X1	--	[S]	Function unknown	BLOC-1-related complex sub-unit 8	BLOC-1-related complex subunit 8 homolog OS=Drosophila melanogaster OX=7227 GN=CG32590 PE=2 SV=1	S	Function unknown	BLOC-1-related complex subunit 8 homolog isoform X1 [Mizuhopecten yessoensis]
Sinonovacula_constricta_newGene_7269	546	304	237	57	106	58	2.46552	1.92211	1.23347	0.20136	0.745515	0.380415	0.000197857	-2.06245	down	[D]	Cell cycle control, cell division, chromosome partitioning	Biological Process: reproduction (GO:0000003);; Molecular Function: tRNA binding (GO:0000049);; Biological Process: cell morphogenesis (GO:0000902);; Biological Process: response to hypoxia (GO:0001666);; Biological Process: cell activation (GO:0001775);; Biological Process: regulation of protein phosphorylation (GO:0001932);; Biological Process: positive regulation of protein phosphorylation (GO…	K16196|7.8e-24|dpx:DAPPUDRAFT_313217|K16196 eukaryotic translation initiation factor 2-alpha kinase 4 [EC:2.7.11.1] | (RefSeq) hypothetical protein	Autophagy - animal (ko04140);; Protein processing in endoplasmic reticulum (ko04141)	[J]	Translation, ribosomal structure and biogenesis	Protein kinase domain	Serine/threonine-protein kinase par-1 OS=Caenorhabditis briggsae OX=6238 GN=par-1 PE=3 SV=1	T	Signal transduction mechanisms	hypothetical protein GE061_010117 [Apolygus lucorum]
Sinonovacula_constricta_newGene_47926	234	424	247	92	92	14	0.469471	1.1057	0.725053	0.431165	0.300964	0.116597	0.00234636	-2.06359	down	--	--	Molecular Function: nucleic acid binding (GO:0003676);; Molecular Function: transcription factor activity, sequence-specific DNA binding (GO:0003700);; Biological Process: regulation of transcription, DNA-templated (GO:0006355);; Molecular Function: zinc ion binding (GO:0008270);; Biological Process: DNA integration (GO:0015074);;	K23593|8.1e-156|cpic:101941368|K23593 alpha-2-macroglobulin-like protein | (RefSeq) uncharacterized LOC101941368	--	[R]	General function prediction only	RNase H-like domain found in reverse transcriptase	Retrovirus-related Pol polyprotein from transposon 17.6 OS=Drosophila melanogaster OX=7227 GN=pol PE=4 SV=1	E	Amino acid transport and metabolism	uncharacterized protein LOC117316964 [Pecten maximus]
Sinonovacula_constricta_newGene_1603	45	54	128	22	23	3	0.196976	0.304122	0.638736	0.113239	0.115666	0.016385	0.00830249	-2.08024	down	--	--	Molecular Function: protein dimerization activity (GO:0046983);;	--	--	--	--	hAT family C-terminal dimerisation region	--	--	--	--
Sinonovacula_constricta_newGene_20337	108	204	79	14	16	47	0.39769	0.780182	0.259986	0.136711	0.049853	0.217035	0.00486065	-2.09369	down	--	--	Biological Process: skeletal system development (GO:0001501);; Molecular Function: molecular_function (GO:0003674);; Molecular Function: catalytic activity (GO:0003824);; Molecular Function: ubiquitin-protein transferase activity (GO:0004842);; Molecular Function: binding (GO:0005488);; Cellular Component: cellular_component (GO:0005575);; Cellular Component: extracellular region (GO:0005576);; C…	K12026|9.4e-28|crg:105343998|K12026 tripartite motif-containing protein 56 [EC:2.3.2.27] | (RefSeq) tripartite motif-containing protein 2	--	--	--	B-box zinc finger	--	O	Posttranslational modification, protein turnover, chaperones	tripartite motif-containing protein 2-like [Crassostrea virginica]
Sinonovacula_constricta_newGene_29360	50	46	79	8	17	10	0.187428	0.219946	0.339652	0.033102	0.074218	0.052996	0.00202761	-2.10354	down	--	--	--	K15685|1.0e-16|ovi:T265_10724|K15685 E3 ubiquitin-protein ligase Hakai [EC:2.3.2.27] | (RefSeq) hypothetical protein	--	[R]	General function prediction only	Reverse transcriptase (RNA-dependent DNA polymerase)	Retrovirus-related Pol polyprotein from type-1 retrotransposable element R2 (Fragment) OS=Bradysia coprophila OX=38358 PE=4 SV=1	S	Function unknown	uncharacterized protein LOC105319123 isoform X1 [Crassostrea gigas]
Sinonovacula_constricta_newGene_23686	108	188	87	25	23	29	0.257757	0.57086	0.233329	0.0681	0.06422	0.094449	0.000988844	-2.10874	down	--	--	--	K00432|1.4e-58|spu:105437350|K00432 glutathione peroxidase [EC:1.11.1.9] | (RefSeq) glutathione peroxidase 7-like	Glutathione metabolism (ko00480);; Arachidonic acid metabolism (ko00590)	[R]	General function prediction only	Reverse transcriptase (RNA-dependent DNA polymerase)	--	G	Carbohydrate transport and metabolism	uncharacterized protein K02A2.6-like, partial [Mizuhopecten yessoensis]
[truncated: 282 more rows]

## Sheet: Table S3
KEGG pathway analyses of DELs under salinity stress
A vs B	#KEGG_n	2342	KEGG_N	6176
[truncated: 860 more rows]

## Sheet: Table S4
MiRNA target gene prediction.
[truncated: 435 more rows]
